# Supplementary material for: Adverse outcome pathways for ionizing radiation and breast cancer involve direct and indirect DNA damage, oxidative stress, inflammation, genomic instability, and interaction with hormonal regulation of the breast
Source: Arch Toxicol. 2020 May 13;94(5):1511–49. doi: 10.1007/s00204-020-02752-z (PMC7261741; doi:10.1007/s00204-020-02752-z)
Supplement: Supplementary file 1 — Supplementary file1 (XLSX 145 kb) [file 204_2020_2752_MOESM1_ESM.xlsx]

## Sheet: MIE and KEs
Adverse outcome pathways for ionizing radiation and breast cancer involve direct and indirect DNA damage, oxidative stress, inflammation, genomic instability, and interaction with hormonal regulation of the breast
Jessica S. Helm, Ruthann A. Rudel
Silent Spring Institute, Newton, Massachusetts, USA
Address correspondence to Ruthann Rudel, Silent Spring Institute, 320 Nevada Street, Suite 302, Newton, MA 02460, USA. Telephone: 617-332-4288. E‑mail: rudel@silentspring.org.
Supplemental Table 1. Key Event Relationships for Ionizing Radiation and Breast Cancer
KE1	KE2	REF	REF No	Animal	Tissue	Assay	Assay info	Evidence (Direct or Indirect)	Bystander	GI	Result	KE1 measure	KE1 dose	KE1 timing	KE2 measure	KE2 dose	KE2 timing	Dose (KE1 < KE2)	Temporal (KE1 before KE2)	Dose-dependent	Reversed	Notes
IR	cancer	Adams 1987	385	Mouse	mammary gland	in vivo, in vitro	IR of Balb/C	Indirect			Epithelial foci form within 4 weeks in vivo (not 1 week). Dysplasias and tumors grow more from transplanted foci taken at 52 weeks in vivo vs 1-16 w, and are formed from fewer numbers of passages in vitro.		IR (0.5-1 Gy gamma		subculturable epithelial foci, dysplastic outgrowths from EF, tumors from EF	IR (0.5-1 Gy gamma	24 h-52 w
epigenetic changes	dna damage	Al-Mayah 2012	386	Human	epithelial (breast cancer)	in vitro	IR of MCF7 cells, transfer of exosomal fraction	Direct	y		Extracellular media and exosomal containing fractions of that media induce short term (24h) dna damage (comet assay and chromosomal damage) and genomic instability in non-IR cells. Supernatant fraction without exosomes does not have an effect. RNase blocks the short term but not GI effect, suggesting that RNA is responsible for at least the short term effect but something else in exosomes induces…		IR (2 Gy x-ray)	4 h	dna damage (comet assay, chromosomal damage)	IR (2 Gy x-ray)	24 hours	NA	NA	NA	NA
epigenetic changes	genomic instability	Al-Mayah 2012	386	Human	epithelial (breast cancer)	in vitro	IR of MCF7 cells, transfer of exosomal fraction	Direct/Conflicting	y	y	Extracellular media and exosomal containing fractions of that media induce short term (24h) dna damage (comet assay and chromosomal damage) and genomic instability in non-IR cells. Supernatant fraction without exosomes does not have an effect. RNase blocks the short term but not GI effect, suggesting that RNA is responsible for at least the short term effect but something else in exosomes also in…		IR (2 Gy x-ray)	4 h	dna damage (comet assay, chromosomal damage)	IR (2 Gy x-ray)	10-12 passages (20-24 population doubling)	NA	NA	NA	NA
epigenetic changes	dna damage	Al-Mayah 2015	387	Human	epithelial (breast cancer)	in vitro	IR of MCF7 cells, transfer of exosomal fraction, 20 passages of bystander, transfer of exosomal fraction to secondary bystander cells.	Direct/Conflicting	y	y	Exosomes collected from cells either 10 passages after IR cells or 10 passages after exposure to exosomes from directly IR cells cause DNA damage. As shown previously, RNAse inhibits short term chromosomal damage but not long term damage caused by exosomes. Denaturing the proteins in the exosomes does not eliminate short or long term damage. Treating exosomes with both RNAse and boiling/denaturin…		IR (2 Gy x-ray)	4 h	dna damage (comet assay, chromosomal damage)	IR (2 Gy x-ray)	10-12 passages (20-24 population doubling)	NA	NA	NA	NA
epigenetic changes	genomic instability	Al-Mayah 2015	387	Human	epithelial (breast cancer)	in vitro	IR of MCF7 cells, transfer of exosomal fraction, 20 passages of bystander, transfer of exosomal fraction to secondary bystander cells.	Direct/Conflicting	y	y	Exosomes collected from cells either 10 passages after IR cells or 10 passages after exposure to exosomes from directly IR cells cause DNA damage. As shown previously, RNAse inhibits short term chromosomal damage but not long term damage caused by exosomes. Denaturing the proteins in the exosomes does not eliminate short or long term damage. Treating exosomes with both RNAse and boiling/denaturin…		IR (2 Gy x-ray)	4 h	dna damage (comet assay, chromosomal damage)	IR (2 Gy x-ray)	10-12 passages (20-24 population doubling)	NA	NA	NA	NA
IR	RONS	Ameziane-El-Hassani 2010	1	Human	thyroid epithelial cell line (HTori-3)	in vitro	IR (x-ray) of cell culture	Indirect			IR increases extracellular, intracellular, and nuclear H202. No control, no stats for intracellular, nuclear.		IR (5 Gy)		extracellular H202, intracellular, nuclear with HyPer (no stats)	IR (5 Gy)	0-30<1 m	NA	NA	NA	NA
RONS	dna damage	Ameziane-El-Hassani 2010	1	Human	thyroid epithelial cell line (HTori-3)	in vitro	H202 in cell culture	Direct			25 uM H202 increases intracellular and nuclear H202 and H2AX, reduced by preincubation with catalase. No stats for nuclear H202, H2AX.	DCF, HyPer (no stats)	10-25 uM H202, 60 mins preincubation		pH2AX (effect at 30-60 min, no stats)	H2O2 (12-25 uM)	15-60 min	same dose range	not studied	yes	yes (catalase)
RONS	dna damage	Ameziane-El-Hassani 2010	1	Human	thyroid epithelial cell line (HTori-3)	in vitro	IR (x-ray) of cell culture	Direct			IR increases extracellular and intracellular H202, H2AX, and mutation, IR effect reduced by catalase	extracellular H202 (DCF), intracellular with HyPer (no stats)	5 Gy	0-30 min	H2AX, RET/PTC1 rearrangement	5 Gy	0-60 min, 15 days	same dose range	same times	NA	yes (catalase)
IR	mutation	Ameziane-El-Hassani 2010	1	Human	thyroid epithelial cell line (HTori-3)	in vitro	IR (x-ray) of cell culture	Direct			IR causes oncogenic mutation, IR effect reduced by catalase		IR (5 Gy x-ray)		RET/PTC1 rearrangement	IR (5 Gy x-ray)	15 days	NA	NA	NA	yes* catalase
RONS	mutation	Ameziane-El-Hassani 2010	1	Human	thyroid epithelial cell line (HTori-3)	in vitro	H202 in cell culture	Direct			25 uM H202 increases intracellular and nuclear H202 and mutations - doesn't seem like they used catalase	intracellular DCF, nuclear HyPer (no stats)	H2O2 (10-25 uM, 60 mins preincubation)	0-30<1 m	RET/PTC1 rearrangement	H2O2 (25 uM)	15 days	one dose	yes	NA	NA
RONS	dna damage	Ameziane-El-Hassani 2015	2	Human	thyrocytes and thy-ori cells	in vitro	H202 in cell culture	Indirect			H202 is sufficient to increase RONS, DUOX1, H2AX. Treating cells with H202 increases nuclear RONS (30 min) and DUOX1 and H2AX (day 4), and DUOX1 overexpression increases H2AX and p38 MapK phosphorylation.	nuclear targeted rxYFP (nuclear RONS), DUOX 1 expression	H2O2 (12.5-100 uM)	30 min (nuclear RONS) after H202	H2AX	H2O2 (12.5-100 uM)	4 days after H202 (treated for how long?)	same range, but not quantified	yes, but full range of both not studied	yes	yes* DUOX siRNA
inflammation	RONS	Ameziane-El-Hassani 2015	2	Human	thyrocytes and thy-ori cells	in vitro	H202 in cell culture	Direct			IL13 and (p38MAPK) is implicated in dna damage and DUOX1 increase following H202 or IR. IR increases IL13 at days 4 and 7, and anti IL13 antibody reduces H202 production and DUOX expression. IR also increases mRNA of a range of other factors including TNFa, IL1, IL6, at days 3-4 (longest reported). ROS, DUOX, and inflammatory factors all increasing with time, but DUOX precedes IL13. DUOX is dose …	IL1 mRNA, protein	IR (10 Gy gamma)/12.5-100 uM H202 (treated for how long?)	1-4 (mRNA) 4, 7 d (protein)	H2O2 (AmplexRed), DUOX1 mRNA	IR (10 Gy gamma)/12.5-100 uM H202	1-4 d	NA	same time course, but conflicting *DUOX mRNA precedes IL13 mRNA	NA	yes* IL13 ab
IR	inflammation	Ameziane-El-Hassani 2015	2	Human	thyrocytes and thy-ori cells	in vitro	IR of cells	Indirect			IR increases a range of inflammatory factors including TNFa, IL1, IL6, IL13 at days 3-4. HSP23, IL13 is implicated in dna damage and DUOX1 increase following H202 or IR. IR increases IL13 at day 4, and anti IL13 antibody reduces H202 production.	nuclear targeted rxYFP (nuclear RONS), DUOX 1 expression	IR (10 Gy gamma)		IL1, IL6, IL13, TNFa	IR (10 Gy gamma)	1-4 d	NA	NA	NA	NA	response increases day 3-4 (IL6, other)
IR	RONS	Ameziane-El-Hassani 2015	2	Human	thyrocytes and thy-ori cells	in vitro	IR (gamma) of cell culture	Direct			After IR, extracelluar H202 increased days 1 through 7, more days 3-4- 7.		IR (10 Gy gamma)		Amplex Red (extracellular RONS)	IR (10 Gy gamma)	1-7 days	NA	NA	NA	yes* DUOX siRNA
RONS	dna damage	Ameziane-El-Hassani 2015	2	Human	thyrocytes and thy-ori cells	in vitro	IR (gamma) of cell culture	Direct			After IR, extracelluar H202 increased days 1 through 7, more days 3-4- 7, and DUOX1 increased from 24 hr through day 10, mediated by p38-MAPK, IL-13, ATM. H2AX increased starting day 2. Knock down of DUOX1 pathway or reducing H202 with catalase before or 2 or 3 days after IR reduces H2AX (and Duox). DUOX1 response was dose dependent- 1 Gy was NS, 5 Gy was significant.	DUOX 1 expression, Amplex Red (extracellular RONS), pHyper-nuc (nuclear RONS)	IR (1-10 Gy Duox1, 10 Gy other)	0 -10 days	H2AX	IR (10 Gy gamma)	1-5 days	one dose for H202 measure	same time	yes (of DUOX expression)	yes (DUOX, catalase)
inflammation	dna damage	Ameziane-El-Hassani 2015	2	Human	thyrocytes and thy-ori cells	in vitro	IR (gamma) of cell culture	Direct			IL13 is implicated in DUOX1 increase and DNA damage following H202 or IR, and DUOX1 is implicated in DNA damage. IR increases IL13 at day 3-4, and anti IL13 antibody reduces H202 and DUOX. SI RNA of IL13 or DUOX inhibits H2AX ad day 4.	IL13	IR (10 Gy gamma)	1-4 day (mRNA) 4, 7 d (protein)	H2AX	IR (10 Gy)	1-5 days	NA	same time	NA	yes* IL13 ab, siRNA
RONS	inflammation	Ameziane-El-Hassani 2015	2	Human	thyrocytes and thy-ori cells	in vitro	H202 in cell culture	Direct			IL13 and (p38MAPK) is implicated in dna damage and DUOX1 increase following H202 or IR. IR increases IL13 at days 4 and 7, and anti IL13 antibody reduces H202 production and DUOX expression. IR also increases mRNA of a range of other factors including TNFa, IL1, IL6, at days 3-4 (longest reported). ROS, DUOX, and inflammatory factors all increasing with time, but DUOX precedes IL13. DUOX is dose …	IL1 mRNA, protein	IR (10 Gy gamma)/12.5-100 uM H202 (treated for how long?)	1-4 (mRNA) 4, 7 d (protein)	H2O2 (AmplexRed), DUOX1 mRNA	IR (10 Gy gamma)/12.5-100 uM H202	1-4 d	NA	same time course, but conflicting *DUOX mRNA precedes IL13 mRNA	NA	yes* IL13 ab
inflammation	cancer	Andarawewa 2007	3	Human	mammary epithelial cells (including MCF10A and senescence resistant HMECs)	in vitro	IR of culture	Direct			IR alone temporarily increases ERK/MAPK signaling, but TGFb signaling is required to sustain ERK/MAPK signaling and induce the EMT phenotype (ECadherin down, F-actin long, mobility up, shape changed, cultures irregular). TGFb is released at low levels by epithelial cells in culture after IR, enough to activate SMAD (TGFb) signaling and decrease ECadherin levels, but not enough to affect morphogen…		IR (2 Gy), 0.4 ng/mL TGFb		E-cadherin, N-cadherin, B-catenin, morphology, mobility, invasion (scratch assay)	IR (2 Gy), 0.4 ng/mL TGFb	~7 days (80% confluence)	NA	NA	NA	yes*TGFb ab
inflammation	cancer	Andarawewa 2011	4	Human	mammary epithelial cells (including MCF10A and senescence resistant HMECs)	in vitro	IR of culture	Indirect	y		EMT in response to IR + TGFb (loss of Ecadherin and Bcatenin, increase of fibronectin, change in cell morphology and disorganized multicellular organization) occurs even at lowest doses, is not dose dependent, is not dependent on radiation quality (same effect from high and low Linear Energy Transfer). Results from low dose suggest soluble signal from epithelial cells besides TGFb, because only a…		IR (0.03 - 2 Gy x or gamma ray or 0.1-1 Gy high let), 0.4 ng/mL TGFb		E-cadherin, fibronectin, morphology,	IR (0.03 - 2 Gy x or gamma ray or 0.1-1 Gy high let), 0.4 ng/mL TGFb	3-7 days	NA	NA	no	NA
IR	inflammation	Arenas 2006	5	Mouse	endothelial-leukocyte interactions	in vivo	IR and LPS of animal (C57Bl6)	Direct			IR inreases pro and anti-inflammatory factors, anti-inflammatory peak at 0.3 Gy. IR dose-dependently increases leukocyte adhesion (no response to 0.1 Gy, only significant at max 0.6 Gy) and ICAM, but suppresses adhesion from LPS. Suppression mediated by TGFb. IR increases circulating TGFb, and antibodies restore adhesion from LPS.		IR (0.1-0.6 Gy photon) +0.25 ug LPS		leukocyte rolling, adhesion, ICAM, TGFb	IR (0.1-0.6 Gy photon) +0.25 ug LPS	5 h	NA	NA	NA	yes (TFGb ab inhibits IR/LPS effect on adhesion)
IR	dna damage	Asaithamby 2009	6	Human	HT1080 immortalized bronchial epithelial cells	in vitro	IR of cell culture	Indirect			IR of exponentially growing cells. Linear induction of DSBs from lowest (5 mGy) dose. Repair kinetics are the same for low and higher doses.		IR (0.005- 1 Gy gamma)		53-BP1 (DSBs)	IR (0.005- 1 Gy gamma)	immediate to 8 h	NA	NA	NA	NA
IR	dna damage	Autsavapromporn 2013	388	Human	fibroblast (skin)	in vitro	IR of fibroblasts in vitro	Indirect	y		A range of LET sources increased dna damage in bystander cells after a few cells were traversed. Effects were on the same order of magnitude, but slightly higher/Gy overall for higher LET. Gap junction inhibitors reduced higher LET effects but not xrays while media carried effect from x ray, suggesting gap junctions contribute to higher LET dna damage in bystander cells.		IR (0.1-1.2 Gy x-ray, carbon, neon, argon)		dna damage (micronuclei)	IR (0.1-1.2 Gy x-ray, carbon, neon, argon)	4-36 hrs	NA	NA	NA	NA
IR	epigenetic changes	Aypar 2011	389	Human/Hamster hybrid	GM10115 cell line	in vitro	IR of GM10115 cells, passage to 16-20 population doublings	Indirect		y	No change in promotor methylation for NFkB, TSLC1, CDH1 genes. Significant effects on LINE-1 and Alu repeat elements, but not generalizable across LET or signatures except that higher doses tended to be hypomethylated compared with lower doses. Lower doses were sometimes hypermethylated. Some but less significant effects on global methylation of CpG- low let hypermethylated, high let hypomethylat…		IR (0.5-2 Gy x-ray, 0.1-1 Gy Fe ion)		global methylation, promoter and repeat element methylation, miRNA microarray	IR (0.5-2 Gy x-ray, 0.1-1 Gy Fe ion)	16-20 population doubling	NA	NA	NA	NA
epigenetic changes	genomic instability	Aypar 2011	389	Human/Hamster hybrid	GM10115 cell line	in vitro	IR of GM10115 cells, passage to 16-20 population doublings	Conflicting		y	No chromosomal instability observed in any clones after 16-20 population doublings. No change in promotor methylation for NFkB, TSLC1, CDH1 genes. Significant effects on LINE-1 and Alu repeat elements, but not generalizable across LET or signatures except that higher doses tended to be hypomethylated compared with lower doses. Lower doses were sometimes hypermethylated. Some but less significant …	global methylation, promoter and repeat element methylation, miRNA microarray	IR (0.5-2 Gy x-ray, 0.1-1 Gy Fe ion)		chromosomal instability	IR (0.5-2 Gy x-ray, 0.1-1 Gy Fe ion)	16-20 population doubling	same	same time	epi is, not GI	NA
inflammation	RONS	Azimzadeh 2011	7	Mouse	cardiac tissue	in vivo	IR of animal	Indirect			Both inflammation and oxidative stress are increased 5 and 24 hours after irradiation, both increased more at 24 h.	inflammatory pathways	IR (3 Gy)	5, 24 h	antioxidants, oxidative damage (protein and lipid oxidation)	IR (3 Gy)	5, 24 h	NA	same	NA	NA
IR	inflammation	Azimzadeh 2011	7	Mouse	cardiac tissue	in vivo	IR of animal	Indirect			Both inflammation and oxidative stress are increased 5 and 24 hours after irradiation		IR (3 Gy)		inflammatory pathways	IR (3 Gy)	5, 24 h	NA	NA	NA	NA	response is continuous (1 d)
RONS	inflammation	Azimzadeh 2011	7	Mouse	cardiac tissue	in vivo	IR of animal	Indirect			Both inflammation and oxidative stress are increased 5 and 24 hours after irradiation, both increased more at 24 h.	inflammatory pathways	IR (3 Gy)	5, 24 h	antioxidants, oxidative damage (protein and lipid oxidation)	IR (3 Gy)	5, 24 h	NA	same	NA	NA
inflammation	RONS	Azimzadeh 2015	8	Mouse	cardiac endothelial cells	in vivo	IR of animal	Indirect			Increased senescence, oxidative damage, inflammation, and NO signaling defect. Both inflammation and oxidative damage effects are dose dependent.	serum cytokines	IR (8 and 16 Gy x-ray)	16 weeks	oxidized proteins	IR (8 and 16 Gy x-ray)	16 weeks	same doses	both increased	yes	NA
IR	inflammation	Azimzadeh 2015	8	Mouse	endothelial cells (cardiac)	in vivo	IR of animal	Indirect			Increased senescence, oxidative damage, inflammatory signals, and NO signaling defect. Both inflammation and oxidative damage effects are dose-dependent.		IR (8 or 16 Gy)		serum cytokines	IR (8 or 16 Gy)	16 weeks	NA	NA	yes	NA
RONS	inflammation	Azimzadeh 2015	8	Mouse	cardiac endothelial cells	in vivo	IR of animal	Indirect			Increased senescence, oxidative damage, inflammation, and NO signaling defect. Both inflammation and oxidative damage effects are dose dependent.	serum cytokines	IR (8 and 16 Gy x-ray)	16 weeks	oxidized proteins	IR (8 and 16 Gy x-ray)	16 weeks	same doses	both increased	yes	NA
RONS	dna damage	Azzam 2002	9	Human	skin fibroblasts (AG1522, GM6419, and GM5758)	in vitro	IR of cells (0.01-0.1 Gy high let)	Direct	y		RONS inhibitors (SOD, catalase, DPI (NOX inhibitor)) reduced micronuclei in bystander cells in culture IR with very low fluence alpha particles (so most cells not transversed directly).		IR (0.01-0.1 Gy high let (alpha particles))		micronuclei	IR (0.01-0.1 Gy high let (alpha particles))	72 h	NA	NA	yes	yes (SOD, catalase, DPI (NOX inhibitor))
IR	inflammation	Barcellos-Hoff 1993	10	Mouse	mammary gland	in vivo	IR of animal (BALB/c)	Indirect			TGFb increases in periepithelial and adipose stroma after IR. Increases within 1 hr, lasts at least 7 days. Changes in Collagen I and III occur (decreased 1, increased III in periepithelial stroma)		IR (5-10 Gy gamma)		TGFb immunoreactivity	IR (5-10 Gy gamma)	1-7 d	NA	NA	yes	NA
IR	inflammation	Barcellos-Hoff 1994	11	Mouse	mammary gland	in vivo	IR of animal (BALB/c)	Indirect			IR releases TGFb from latent bound state in mammary gland, appearing particularly in epithelia and periepithelial stroma over 7 days after IR.		IR (5 Gy gamma)		TGFb	IR (5 Gy gamma)	1-7 d	NA	NA	NA	NA	response is continuous (7 d)
RONS	inflammation	Barcellos-Hoff 1996	12	Human	NA	in vitro	IR of solution	Indirect			IR or reactive oxygen-generating media (but not H202 alone) releases TGFb from latent bound state in solution.		IR (50-200 Gy gamma)		TGFb activity	IR (50-200 Gy gamma)	immediate	NA	NA	yes* at lower doses	NA
IR	cancer	Barcellos-Hoff 2000	13	Mouse	mammary gland	in vivo	IR of animal (BALB/c, cleared fat pad)	Indirect	y		In BALB/c mouse, IR decreases latency and increases frequency and size of tumors from transplanted p53 mutant CommaD epithelial cells (p53 accumulates in nucleus). Attributed to local factors, because in hemi-irradiated mouse, only the irradiated gland gets tumors. Irradiated stroma is maximally tumorgenic at 3d after IR, but tumorgenesis is increased for transplants between 1 and 14 days at mini…		IR (4 Gy gamma)	10-12 weeks	tumor incidence, size, latency	IR (4 Gy gamma)	16-22 weeks	NA	NA	NA	NA
IR	inflammation	Barthelemy-Brichant 2004	14	Human	bronchoalveolar fluid	in vivo	IR therapy	Indirect			IL6 and TGFb are elevated in irradiated areas between 1 and 6 month after lung radiotherapy in patients with pneumonitis.		IR (48-60 Gy)		IL6, TGFb	IR (48-60 Gy)	1-6 months	NA	NA	NA	NA	late response (1-6 m
epigenetic changes	genomic instability	Baulch 2014	390	Human-Hamster hybrid	GM10115 cell line	in vitro	Comparison of GM10115 stable, unstable (LS12, CS9) clones	Indirect/Conflicting		y	Unstable clones were hypermethylated in LINE-1 or hypomethylated in ALU elements, but there were only two clones in the stable group. No good correlation between changes in global or NFkB, TSLC1, CDH1 methylation, expression, etc and stability of clones. mRNA and miRNA expression was related to repeat element methylation.	repeat element methylation	IR (10 Gy x-ray)	NA	NA (previously characterized)	IR (10 Gy x-ray)	NA	one dose	same time	one dose	NA	only two stable clones included, and these had similar changes
IR	dna damage	Beels 2010	15	Human	whole blood, lymphocytes	in vitro	IR of blood	Indirect	y		Linear dose response for gamma IR, while x-rays show steeper response at 1-10 mGy. A subset of X-ray induced foci persisted more than 24 h, while gamma induced foci fully recovered by 24 h. Suggests possible bystander effect as explanation for both.		IR (0.001-0.5 Gy X or gamma)		H2AX	IR (0.001-0.5 Gy X or gamma)	15 min	NA	NA	NA	NA
mutation	cancer	Behjati 2016	16	Human	radiation-associated tumors: breast, angiosarcoma, spindle cell sarcoma, osteosarcoma	in vivo	therapeutic IR of primary tumor	Indirect			Deletions and balanced inversions enriched in IR induced tumors. Deletions enriched in clonal mutations compared to subclonal mutations, suggesting they are directly attributable to IR. No variability across genome. Resembles BRCA damage, suggesting NHEJ repair of IR damage. In some cases, radiation exposed tumor but not metastasis shows IR related mutation, suggesting IR mutation is not essentia…	mutation (deletion, balanced inversion)	unk	secondary tumor	tumor, metastasis	unk	secondary tumor	NA	NA	NA	NA
IR	mutation	Belinsky 1997	17	Rat	lung	in vivo	IR of lung (via inhalation or xray)	Indirect			Kras exon sequence and p53 stabilization and exon polymorphism was examined in F244 rat lung tumors after various exposures including (inhaled?) plutonium and x ray. Genes affected vary with histology. RAS was affected across histologies, but p53 was only affected in squamous cell carcinomas, not adenocarcinomas. Overall mutation frequencies are low for most agents in either gene. For Ras, IR cau…		IR (3.5-38 Gy x ray, >>16 Gy plutonium)		Kras, p53 mutation	IR (3.5-38 Gy x ray, >>16 Gy plutonium)	>626 days after treatment	NA	NA	NA	NA	dose, timing of tumor biopsy for plutonium unclear
IR	RONS	Bensimon 2015	18	Human	breast epithelial (MCF-7, MDA-MB-436)	in vitro	IR, CD24 expression, IR in cell lines	Direct		y	CD-24 expression is positively associated with persistant ROS and "genomic instability" (chromosomal breaks measured at metaphase), and inversely with IR resistance, but not the number of H2AX foci at rest (steady state) or in the first 24 hr after 10 Gy IR.		IR (10 Gy gamma)		H2DCFDA	IR (10 Gy gamma)	steady state, or 2-8 days after IR	NA	NA	NA	yes* cd24 dose
RONS	dna damage	Bensimon 2015	18	Human	breast epithelial (MCF-7, MDA-MB-436)	in vitro	IR, CD24 expression, IR in cell lines	Direct		y	CD-24 expression is positively associated with persistant ROS and genomic instability (chromosomal breaks measured at metaphase), and inversely with IR resistance, but not the number of H2AX foci at rest (steady state) or in the first 24 hr after 10 Gy IR.	H2DCFDA	IR (10 Gy gamma)	steady state, or 2-7 days after IR	chromosome breaks at metaphase, or number of H2AX foci	IR (10 Gy gamma)	steady state, or 0.25-24 hr after IR	not studied, both increase with dose* chromosomal breaks do but not H2AX	both steady state	yes* cd24 dose	yes* cd24 dose
RONS	dna damage	Berdelle 2011	19	Human	glioblastoma cell line	in vitro	RONS inducing chemical	Direct			Chemical (artesunate) that increased RONS over time causes 8-oxo-g and ethenoA dna lesions at @ 6 hours but not many single strand breaks, but also double strand breaks and DDR pathway after 2-10 hours likely due to replication fork collapse in response to ethenoA, as well as direct DNA damage inducing NHEJ. 8-oxodg lesions blocked by antioxidants.	H2DCFDA (DCFH-DA)	RONS 2-3x endogenous	0-24h	H2AX	RONS 2-3x endogenous	0-24h	different doses	yes, but different doses	yes	yes (antioxidants)
RONS	epigenetic changes	Bernal 2012	391	Mouse	hair follicles, liver, tail	in vivo	IR of a/a dams at gd 4.5, a/vy offspring examined	Direct			Lower dose IR dose-dependently shifts coat color (indicating hyermethylation at the upstream site), and increases methylation across many CpG sites. Effect is much more significant in males, varies in strength between CpG sites, and decreases at highest doses. Similar effects in tail and liver, so tissue independent. Dams fed antioxidants prevented IR effects on hair and CpG methylation.		IR (0.04-0.76 Gy x-ray)		coat color, methylation at 11 CpG sites	IR (0.04-0.76 Gy x-ray)	p22	NA	NA	yes	yes (antioxidants)
IR	epigenetic changes	Bernal 2012	391	Mouse	hair follicles, liver, tail	in vivo	IR of a/a dams at gd 4.5, a/vy offspring examined	Indirect			Lower dose IR dose-dependently shifts coat color (indicating hypermethylation at the upstream site), and increases methylation across many CpG sites. Effect is much more significant in males, varies in strength between CpG sites, and decreases at highest doses. Similar effects in tail and liver, so tissue independent. Dams fed antioxidants prevented IR effects on hair and CpG methylation.		IR (0.04-0.76 Gy x-ray)		coat color, methylation at 11 CpG sites	IR (0.04-0.76 Gy x-ray)	p22	NA	NA	yes	yes (antioxidants)
RONS	inflammation	Berruyer 2004	20	Mouse	Thymus, intestine	in vivo	IR of animal	Direct			Mice with increased antioxidant glutathione have a lower inflammatory response to IR	glutathione, glutathione synthetase, oxidized protein	IR (10 Gy gamma)	0-8 d	RNA inflammatory markers- IL1, IL6, MIP2, COX2, iNOS, peroxidase activity (activated phagocytes)	IR (6 Gy gamma)	24 h	NA	NA	NA	yes* GSH
hyperplasia	cancer	Beuving 1967a	21	Rat	mammary gland	in vivo	DMBA of Fischer rat (pn 50-60)	Conflicting			In Fischer rats, nodules, hyperplasias, and tumors appear after DMBA treatment. Number of nodules does not increase with dose, but it does increase with time. Hyperplastic alveolar nodules didn't form tumors when transplanted after DMBA.	Hyperplastic alveolar nodules	DMBA (10-20 mg)	0-56 weeks after treatment at 50-60 days	tumors	DMBA (10-20 mg)	0-56 weeks after treatment at 50-60 days	same doses , although hyperplasias (nodules growing together) don't appear until 15 mg.	same time	NA	NA
hyperplasia	cancer	Beuving 1967b	22	Rat	mammary gland	in vivo	DMBA of SD rat (pn 50-60)	Indirect			In SD rats, proliferative nodules and tumors both increase with time after DMBA.	Hyperplastic alveolar nodules	DMBA (20 mg)	7-40 weeks after treatment	tumors	DMBA (20 mg)	7-40 weeks after treatment	same dose	same time	NA	NA
hyperplasia	cancer	Beuving 1968	23	Rat	mammary gland	in vivo	DMBA of Lewis rat (pn 50)	Indirect			In Lewis rats, hyperplastic alveolar nodules (after DMBA treatment) form adenocarcinomas when transplanted. Used carcinogen treated normal tissue as control.	Hyperplastic alveolar nodules	DMBA (20 mg)	7-25 wk treatment	tumors	DMBA (20 mg)	11-52 weeks after HAN transplant	same dose	yes	NA	NA
dna damage	mutation	Biehs 2017	24	Human	primary fibroblasts	in vitro	IR 7 Gy xRay and alpha particle	Direct			cNHEJ required for fast and slow repair in G1, but slow repair involves resection (cutting away DNA) and leads to more translocations and deletions after IR. Fast repair in G2 is cNHEJ, slow in G2 is HR (but cNHEJ can step in). Slow processes in both repair heterochromatin. cNHEJ has resection dependent (slower, error prone, complex damage or heterochromatin) and resection independent (faster, mo…	H2AX, chromosomal breaks	IR (7 Gy X ray)	6, 14 h	FISH	IR (7 Gy X ray)	6, 14 h	same dose	yes	NA	yes
inflammation	dna damage	Bisht 2003	25	Mouse	embryonic fibroblasts	in vitro	IR of cell culture	Direct			COX2 inhibitor NS-398 reduces IR effect on dna damage and transformation		IR (6 Gy)		comet assay, micronuclei, transformation	IR (6 Gy)	0, 22h, 6 weeks	NA	NA	NA	yes* COX2/antioxidant
inflammation	cancer	Bisht 2003	25	Mouse	embryonic fibroblasts	in vitro	IR of cell culture	Direct			COX2 inhibitor NS-398 reduces IR effect on dna damage and transformation		IR (6 Gy)		comet assay, micronuclei, transformation	IR (6 Gy)	0, 22h, 6 weeks	NA	NA	NA	yes* COX2/antioxidant
inflammation	cancer	Biswas 2007	26	Mouse	mammary gland	in vivo	IR or doxorubicin of animals with MMTV/PyVmT tumor, IR in vitro	Direct	y		IR or doxorubicin of animals with mammary tumor increases circulating TGFb (maximal response at 1.25 Gy, then lower but consistant response at higher doses), circulating tumor cells, and metastases. Antibodies to TGFb or reduction in TGFBRII (using cre/lox) in tumor both reduce metastases and circulating tumor cells.	TGFb	IR (10 Gy x ray)	24 h (IR) or 5 weeks (dox0) post treatment at 8 weeks	Circulating tumor cells, metastases	IR (10 Gy x ray)	2 or 5 (IR), or 7 wk (doxo) post treatment (8 weeks)	NA	yes	NA	yes*TGFb, k/o TGFBR-II
RONS	inflammation	Black 2011	27	Human	epithelia (cornea, immortalized)	in vitro	UV of cells	Indirect			UVB dose dependently increases ROS and inflammatory factors : p-p38-MAPK and p-JNK and RNA expression of several inflammatory factors (COX2, IL1, TNFa, TGFB, and others). Dose-dependence reversed for some factors at higher doses. UV also increased antioxidant expression at intermediate doses. p38 MAPK mediates COX, LOX, TNFa, while JNK mediates TNFa, LOX, IFN.	DCFH-DA	UBV (0.0025-0.025 J/cm2)	immediate	p38MAPK, JNK, TNFa, TGFb, COX2, IL1	UBV (0.0025-0.025 J/cm2)	15m (p-kinases), 1d (cytokines)	same doses	yes, but not all times measured	some* antioxidants and some inflammatory factors (IL1, COX2) reversed direction at the highest doses, which were still pretty low. ROS, TNFa and IFN were dose dependent.	NA
IR	inflammation	Blirando 2012	28	Human	endothelial, dermal microvascular (HUVEC, HUMEC)	in vitro	IR of cells	Indirect			IL6 and IL8 are significantly increased at 3 h after IR (but not 1 or 8 h). CXCL2, E-Selectin are also increased at 3h (not tested at other times). Increased expression is synergistically increased mast cells. Synergy depends on histamine, p38MAPK, NFKB.		IR (10 Gy gamma)		IL6, IL8 expression (mRNA)	IR (10 Gy Cs)	1-8 h	NA	NA	NA	NA
mutation	cancer	Blokzijl 2016	29	Human	liver, intestinal, colon biopsies	in vivo	aging	Indirect			Mutations occur at the same rate in different tissue stem cells, regardless of replication rate, but different tissues with different replication rates have different characteristic mutational signatures. Suggests that reporter genes can't capture genome-wide variability, because difference between early and late, transcribed and non-transcribed genes. Mutations include mutations in driver genes.		age		mutational signature	age	child, adult, elderly	NA	NA	NA	NA
inflammation	cancer	Bock 2013	30	Mouse	embryonic fibroblasts, macrophages, lymphoma	in vivo	IR of animal	Conflicting			pIKKa/b (one pathway to activate NFkB) is not essential for development of lymphoma (or survival or dna repair) after IR but is essential for production and release of TNFa, at least around 5 hours after IR in embryonic fibroblasts, macrophages, and whole blood. No effect on MIP2/CXCL2 mRNA in macrophages. Mixed effects on IL6 release (blocked in embryonic fibroblasts in vitro, maybe not in macro…	TNFa, IL6, IL10, MIP2	IR (15 Gy)	5-48 hrs	tumorigenesis	IR (4x1.75 Gy)	4+ wks	NA	yes, but different tissue	NA	no (but different tissue)
IR	inflammation	Bouchard 2013	31	Mouse	mammary gland	in vivo	IR of animal (BALB/c)	Indirect			IR promotes IL6 and COX2 expression at 6 h (only times tested) and slightly increases levels of PGE2 at 4 and 7h. No effect on TGFb expression at 6 hr or MMP levels. Promotes invasion and metastasis of cancer cells.		IR (6 Gy fractionated)		mRNA:COX2, IL1, IL6, TGFb, TNFa, conc: prostaglandin, protein: MMP2, MMP9	IR (6 Gy fractionated)	4-24 h	NA	NA	NA	NA	response is early then decrease (PGE)
IR	cancer	Bouchard 2013	31	Mouse	mammary gland	in vivo	IR of fibroblasts (BALB/c), co culture	Indirect			IR of fibroblasts promotes migration (attraction) of mammary cancer cells.		IR (5 Gy gamma CO 60)		migration	IR (5 Gy CO 60)	cells added at 24 h, measured at 48 h	NA	NA	NA	NA
IR	cancer	Bouchard 2013	31	Mouse	mammary gland	in vivo	IR of mammary gland (BALB/c)	Indirect			IR promotes invasion and metastasis of transplanted cancer cells.	mRNA:COX2, IL1, IL6, TGFb, TNFa, conc: prostaglandin, protein: MMP2, MMP9	IR (6 Gy fractionated)	4-24 h	tumorigenesis	IR (6 Gy fractionated)	3+ d (mammary tumor) or 9 d (lung metastasis)	NA	NA	NA	NA
inflammation	cancer	Bouchard 2013	31	Mouse	mammary gland	in vivo	IR of animal (BALB/c)	Indirect			IR promotes IL6 and COX2 expression at 6 h and slightly increases levels of PGE2 at 4 and 7h. No effect on TGFb expression at 6 hr or MMP levels. Promotes invasion and metastasis of transplanted mammary cancer cells.	mRNA:COX2, IL1, IL6, TGFb, TNFa, conc: prostaglandin, protein: MMP2, MMP9	IR (6 Gy fractionated)	4-24 h	tumorigenesis	IR (6 Gy fractionated)	3+ d (mammary tumor) or 9 d (lung metastasis)	NA	NA	NA	NA
IR	inflammation	Bouchet 2013	32	Rat	brain	in vivo	IR of animal	Indirect			Most of the genes modified by IR (whether tumor or contralateral non-tumor brain) were related to inflammation or immunity (56 (low stringency false positive)-74% (high stringency). Greater association with Tcell and less innate immunity for normal tissue.		IR (400 Gy synchrotron MRT therapy)		gene expression (microarray, PCR)	IR (400 Gy synchrotron MRT therapy)	6 h	NA	NA	NA	NA
IR	dna damage	Bouffler 1995	33	Mouse	bone marrow	in vitro	IR of p53 deficient mice or spleen cells in vitro				Spontaneous chromosomal aberrations, hypodiploidy, and unstable alterations (chromatid, etc representing GI) was more common in p53+/- and p53-/- cells. Radiation increased aberrations in WT, but not significant in p53- cells because of high background. IR increased non-euploidy hyperdiploidy above baseline in p53 deficient cells.	NA	IR (3 Gy gamma)	10-14 w of age	chromosomal aberrations, ploidy	IR (3 Gy gamma)	2 or 4 wks post IR	NA	NA	NA	NA
IR	RONS	Buonnano 2011	34	Human	skin fibroblast cell line	in vitro	IR of cell culture, bystander, genomic instability	Indirect	y	y	20 generations after IR in bystander cells, .1 and 2 Gy high let causes more oxidative stress (measured by protein carbonylation and lipid peroxidation), decreased antioxidant activity, and more micronuclei. Low LET does not cause these effects in bystander cells.		IR (0.1, 2 Gy Fe (high let), proton (low let))		protein carbonylation and lipid oxidation, antioxidant activity.	IR (0.1, 2 Gy Fe (high let), proton (low let))	20 generations	NA	NA	yes* for high LET	NA
RONS	genomic instability	Buonnano 2011	34	Human	skin fibroblast cell line	in vitro	IR of cell culture, bystander, genomic instability	Indirect	y	y	20 generations after IR in bystander cells, .1 and 2 Gy high let causes more oxidative stress (measured by protein carbonylation and lipid peroxidation), decreased antioxidant activity, and more micronuclei. Low LET does not cause these effects in bystander cells.	protein carbonylation and lipid oxidation, antioxidant activity.	IR (0.1, 2 Gy Fe (high let), proton (low let))	20 generations	micronuclei	IR (0.1, 2 Gy Fe (high let), proton (low let))	20 generations	same doses	same time	yes	NA
inflammation	dna damage	Burr 2010	35	Mouse	bone marrow	in vivo	IR of animal	Indirect			Bone marrow or isolated macrophages 24 h but not immediately after IR increases DNA damage and apoptosis in unexposed cells. Damaged cells (G0) reduced by anti-TNFa, FASL, or antioxidants, induced by TNFa or FASL.	TNFa, FASL	IR (4 Gy gamma)		sub G0 cells, DSB (H2AX), apoptosis (TUNEL, caspase-3)	IR (4 Gy gamma)	0 or 24 h	NA	NA	NA	yes (anti TNFa, anti FASL, antioxidants
mutation	cancer	CGAN 2012	36	Human	breast tumor	in vivo	Whole genome analysis	Indirect			80% of HER2 have HER2 Copy number amplification as well as 72% TP53 and 39% PIK3CA. 80% of basal have TP53 mutation. Luminal A and B are more diverse, with luminal A having 45% PIK3CA and 12% MAPK p38 JNK1 pathway mutations, and luminal B having 29% TP53 and 29% PIK3CA.	mutation	NA	NA	tumor	NA	NA	NA	same	NA	NA
inflammation	dna damage	Chai 2013	37	Mouse	lung, liver	in vivo	IR of abdomen	Direct	y		Pre-treatment with COX2 inhibitor nimesulide reduces non-targeted dna damage in lung from abdominal IR.	COX2, PGE2	IR (5 Gy x-ray)		8-Ohdg	IR (5 Gy x-ray)	24 h	NA	same time	NA	yes* COX2/antioxidant
inflammation	RONS	Chai 2013	37	Mouse	lung, liver	in vivo	IR of abdomen	Direct	y		Pre-treatment with COX2 inhibitor nimesulide reduces non-targeted dna damage in lung from abdominal IR. * Nimesulide also scavenges OH radical and inhibits NOS production of NO.	COX2, PGE2	IR (5 Gy x-ray)		8-Ohdg	IR (5 Gy x-ray)	24 h	NA	same time	NA	yes* COX2/antioxidant
IR	inflammation	Chai 2013	37	Mouse	lung, liver	in vivo	IR of abdomen (gptdelta)	Indirect	y		Abdominal IR increases bystander TGFb (but not TNFa) in lung stromal cells and TGFb-R in lung epithelial cells. No significant change in plasma levels of TGFb or TNFa, so effect not carried directly by either one. Hypothesized the indirect effect is mediated by lymphocytes (not tested). TGFb pathways (SMAD2 and NFkB/ERK/JNK) increased between 3 and 48 h in lung. COX2 also increased, partially dec…		IR (5 Gy x-ray)		TGFb, TNFa, COX2, TGFb-R, TNFa-R, NFkB, AKT, JNK, ERK	IR (5 Gy x-ray)	24 h	NA	NA	NA	NA
inflammation	dna damage	Chai 2013 gpt delta	38	Mouse	lung, liver	in vivo	IR of lower abdomen	Indirect	y		Tissue specific bystander effects - COX2 and dna damage, mutations increase in lung but not liver. In gpt delta mouse, larger mutations increase in bystander tissue, while smaller mutations increase in directly exposed. COX2 expression increases over first 24 hours in bystander and directly IR, especially in epithelial rather than stromal cells. Prostaglandin in tissue but not plasma significantl…	COX2 (mRNA, protein), PGE2	IR (0.06, 5 Gy x-ray)	1-72 h	8oxodg, DSB (53BP1), Spi- mutation frequency	IR (0.06, 5 Gy x-ray)	24-72 h	same doses	y	yes	NA
IR	inflammation	Chai 2013 gptdelta	38	Mouse	lung, liver	in vivo	IR of lower abdomen	Indirect	y		Tissue specific bystander effects - COX2 and dna damage, mutations increase in lung but not liver. In gpt delta mouse, larger mutations increase in bystander tissue, while smaller mutations increase in directly exposed. COX2 expression increases over first 24 hours in bystander and directly IR, especially in epithelial rather than stromal cells. Prostaglandin in tissue but not plasma significantl…		IR (0.06, 5 Gy x-ray)		COX2 (mRNA, protein), PGE2	IR (0.06, 5 Gy x-ray)	1-72 h	NA	NA	yes	NA	response increases with time (COX2)
IR	mutation	Chang 2015	39	Mouse	mammary gland	in vivo	IR of mouse	Indirect			Mammary stem cells have less apoptosis and quiescence, more NHEJ with the same DNA repair efficiency compared with luminal cells, all of which would tend to increase mutation in stem cells compared with luminal cells. IR of 5-6 wk old mouse. Mammary stem cells and basal cells dissociated after treatment are more resistant to apoptosis within the first 24 h after IR than luminal cells. Stem cells …	H2AX, NHEJ, apoptosis, proliferation	IR (6 Gy gamma)		NA	IR (6 Gy gamma)	NA	NA	NA	NA	NA
genomic instability	Inflammation	Chatterjee 2018	40	Mouse	glial cells (astrocytes, oligodendrocytes	in vitro	IR of cells	Indirect		y	IR increases inflammation, GI over the same doses, same time.	Comet assay, micronucleus (CBMN),	IR (2-6 Gy gamma)	24 h	COX2, IL6 expression	IR (2-6 Gy gamma)	24 h	same doses	same time	yes	NA
IR	epigenetic changes	Chaudhry 2012	392	Human	lymphoblastoid cells	in vitro	IR of cells (p53+ TK6 and p53- WTK1)	Indirect			Both cell types are globally hypomethylated in the first 24 h after IR, but return to normal levels. Methylation changes over time after IR, but direction of change varies with site and cell type. DNMT3s increase after IR, while DNMT1 increases temporarily in the radiation sensitive cells.		IR (2 Gy x-ray)		global methylation, gene expression	IR (2 Gy x-ray)	0-24 h	NA	NA	NA	NA
IR	proliferation	Cho 2016	41	Human, Mouse	B lymphoblast, splenocyte	in vitro	low dose IR	Indirect			Lower dose IR (0.01-0.05 Gy) increases proliferation of Human b lymphoblasts and mouse C57Bl/6 splenocytes. Dependent on IR induced phosphorylation of Ikaros, which regulates the cell cycle.		IR (0.01-5 Gy gamma)		cell viability, BRDU	IR (0.01-5 Gy gamma)	24 h	NA	NA	NA	yes
RONS	dna damage	Choi 2007	42	Human	Jurkat T cells	in vitro	IR of cell culture (2.5 Gy)	Direct			Inhibitors of RONS (catalase), NADPH oxidase (NOX) and mitochondrial membrane potential (rotenone) reduce RONS and micronuclei 24 hrs after IR. NOX and ROS affect JNK levels, which contribute to micronuclei.	DCFH-DA	IR (2.5 Gy gamma)	24 h	micronuclei	IR (2.5 Gy gamma)	24 h	one dose	NA	NA	yes (catalase, NOX and mito inhibitor)
IR	RONS	Choi 2007	42	Human	Jurkat T cells	in vitro	IR of cell culture (2.5 Gy)	Direct			Inhibitors of RONS (catalase), NADPH oxidase (NOX RNAi) and mitochondrial membrane potential (rotenone) reduce RONS 24 hrs after IR.		IR (2.5 Gy gamma)		DCFH-DA	IR (2.5 Gy gamma)	24 h	NA	NA	NA	yes
IR	inflammation	Coates 2008	43	Mouse	macrophage	in vivo, in vitro	IR of animal, cells in culture	Indirect			CBA/Ca mice suceptible to bystander effects and radiation induced leukemia have M1 (pro-inflammatory) macrophages. C57Bl6 mice have anti-inflammatory (M2). Radiation increases these differences. Differences include cytokine expression, ROS, NO related genes.		IR (4 Gy gamma)		M1 vs M2 type gene expression n(microarray, PCR), protein expression, NOS expression	IR (4 Gy gamma)	6, 24 h	NA	NA	NA	NA
proliferation	cancer	Connelly 2011	44	Mouse	mammary gland	in vivo	PyVT mammary tumor model	Direct			PyVt mice have increased mammary tumors and increased NFkB activity reaching significance at 12 weeks, when tumors have developed. Interventions (NF-kB inhibition) that reduce proliferation also reduce tumorgenesis.	Pk67, phosphohistone 3, Cyclin D1	DOX inhibition of NFkB (wk 8-9)	wk 9	tumor latency, tumor burden	DOX inhibition of NFkB (wk 8-12)	12 weeks	NA	yes	NA	yes
inflammation	cancer	Connelly 2011	44	Mouse	mammary gland	in vivo	PyVT mammary tumor model	Direct			PyVt mice have increased mammary tumors and increased NFkB activity reaching significance at 12 weeks, when tumors have developed. Doxycycline dependent inhibition of NF-kB increased latency, decreased final burden, and decreased metastasis of mammary tumors in PyVt mice.	NFkB expression, P-IkBa	DOX inhibition of NFkB (wk 4-12 or 8-9)	wk 7-12	tumor latency, tumor burden, metastasis	DOX inhibition of NFkB (wk 8-12)	12 weeks	NA	yes	NA	yes* COX2
IR	epigenetic changes	Cui 2011	393	Mouse	plasma	in vivo	IR of C57BL6	Indirect			Many miRNAs (182-239 of 518 examined) were affected by one of the IR doses, but only a fraction (35 and 9) were affected at all three doses. For a given dose, almost none were affected at both time points- so things change a lot between dose and between times! Despite this, 32 and 12 miRNAs could predict all the doses with high accuracy.		IR (0.5-10 Gy gamma)		plasma miRNA	IR (0.5-10 Gy gamma)	6, 24 h	NA	NA	non-linear	NA	Uses lethal dose (10 Gy)
dna damage	epigenetic changes	Cuozzo 2007	394	Human, Mouse	HeLa, embryonic stem cells	in vitro	restriction endonuclease used to induce DSBs	Indirect			Cells engineered with double inactive GFP and an I-Scel restriction site are treated with I-Scel. Some undergo HR and form an active GFP. Expression of GFP is suppressed in some cells after HR, depending on de novo CpG methylation by DNMT1. Sites are both hypo and hypermethylated.	P-H2aX	I-SceI	4 d	GFP expression, CpG methylation	I-SceI	3 d	NA	DSBs measured later	NA	NA
RONS	dna damage	Dahm-Daphi 2000	45	Hamster	CHO cells	in vitro	H2O2, or IR+H2O2 in cell culture	Indirect			H202 causes SSBs (visible at 25 uM, maximum response at 300 uM). DSB damage above 10-30 mM, but no detectable change in DSBs below that (or excess DSBs beyond that caused by higher doses of IR). DSB response to H202 is linear-quadratic. IR+H202 has more DSB than IR alone.		~10 uM - 2 M H202 at 4 C (30 min treatment)		neutral constant FGE (DSB), alkaline unwinding (SSB)	~10 uM - 2 M H202 at 4 C (30 min treatment)	immediate	NA	NA	yes	NA
IR	dna damage	Dahm-Daphi 2000	45	Hamster	CHO cells	in vitro	IR, IR+H2O2 in cell culture	Indirect			IR induces linear dose response of SSBs and DSBs. Excess DSB from H202 + IR above 10 mM H202, not noticeable below.		IR (1-60 Gy on ice), H2O2 ~10 uM - 2 M at 4 C		neutral constant FGE (DSB), alkaline unwinding (SSB)	IR (1-60 Gy on ice), H2O2 ~10 uM - 2 M at 4 C	30 min treatment	NA	NA	yes for both IR and H2O2	NA
epigenetic changes	cancer	Daino 2018	395	Rat	mammary gland	in vivo	IR of SD-COP hybrid rat	Indirect			Compared adenocarcinomas and normal tissue from IR exposed female rats (exposed at 7w) for methylation enrichment using microarrays. Both hypermethylated and hypomethylated islands were found. Hypomethylated tended to contain more genes rather than promoters. Differentially expressed transcripts tended to be cellular or metabolic processes. Only 13 genes had parallel methylation and expression (h…	methylation of CpG islands in microarray	IR (4 Gy gamma)	tumor analysis	cancer	IR (4 Gy gamma)	tumor analysis	same dose	same time	NA	NA
IR	RONS	Das 2014	46	Mouse	Liver	in vivo	IR of mouse (0.8 Gy)	Direct			IR increases lipid peroxidation (increasing over 6-48h), decreases GSH, SOD, catalase activity over the same time period. Antioxidant ferulic acid reduces this effect.		IR (10 Gy gamma)		lipid peroxidation, antioxidant activity	IR (10 Gy gamma)	6-48 h	NA	NA	NA	yes
RONS	inflammation	Das 2014	46	Mouse	Liver	in vivo	IR of animal	Direct			IR increases and ferrulic acid (free radical inhibitor of DPPH, OH, NO radicals) given for 5 days prior to IR reduces lipid peroxidation over 6-48 h, inflammatory markers. NFKB highest at 24 h while COX2, iNOS, TNFa, IL6 increase over 6-48 h. IR also decreases and FA partially rescues GSH, SOD, and catalase antioxidant activity.	lipid peroxidation, antioxidant activity	IR (10 Gy gamma)	6-48 h	inflammatory markers NFKB, COX2, iNOS, TNFa, IL6	IR (10 Gy gamma)	6-48 h	NA	same times	NA	yes* ferrulic acid
IR	proliferation	Datta 2012 expression	47	Mouse	mammary gland	in vivo	IR gene expression	Indirect			Proliferative pathways are upregulated after 2 Gy IR in mice IR at 6-8 wks of age		IR (2 Gy gamma)		Gene expression- proliferative pathways	IR (2 Gy gamma)	2 months after IR	NA	NA	NA	NA
IR	inflammation	Datta 2012 expression	47	mouse	mammary gland	in vivo	IR of animal (C57Bl6)	Indirect			In C57Bl/6 mice, multiple inflammation related factors are central nodes in upregulated networks including IL1, INF1, TNFa. TGFb is central node in downregulated network.		IR (2 Gy gamma)	6-8 weeks of age	Gene expression- proliferative pathways	IR (2 Gy gamma)	2 months after IR	NA	NA	NA	NA
IR	RONS	Datta 2012 oxidative	48	Mouse	intestinal epithelial cells	in vivo	IR of animal (gamma and Fe high let)	Indirect		y	1 year after IR, low and high LET cells have elevated RONS, NOX and lipid oxidation and lower antioxidant activity (high LET more so), and in high let mice, disturbed mitochondial capacity.		IR (2 Gy gamma, 1.6 Gy Fe)		H2DCFDA, lipid peroxidation, other oxidative stress, mitochondrial mmp	IR (2 Gy gamma, 1.6 Gy Fe)	1 yr	NA	NA	NA	NA
RONS	genomic instability	Datta 2012 oxidative	48	Mouse	intestinal epithelial cells	in vivo	IR of animal (gamma and Fe high let)	Indirect		y	1 year after IR, low and high LET cells have elevated RONS, NOX and lipid oxidation and lower antioxidant activity (high LET more so), and in high let mice, disturbed mitochondial capacity, increased 8oxodg and DSBs (low LET has no change in 8oxodg, slight but NS increase in DSBs), and higher mitogenic activity.	H2DCFDA, lipid peroxidation, other oxidative stress, mitochondrial mmp	IR (2 Gy gamma, 1.6 Gy Fe)	1 yr	8 oxo dg, H2AX	IR (2 Gy gamma, 1.6 Gy Fe)	1 yr	yes (if lower LET is lower dose)	not studied	NA	NA
RONS	genomic instability	Dayal 2008	49	Hamster	CHO cells	in vitro	clones of cells surviving 10 Gy IR	Direct		y	Unstable clones had higher intracellular ROS and extracellular H202 than parent and stable clones, while stable clones had greater H2O2 scavenging (but not SOD) enzymes. Increasing catalase (reducing H202 and RNS) in unstable clones reduces mutation rate, while decreasing catalase (increasing H202 and RNS) in stable clones increases mutation rate.	extracellular H202, ROS (c-DCFH2), superoxide (DHE)	IR (10 Gy x-ray)	steady state	hprt mutation rate, CAD amplification	IR (10 Gy x-ray)	steady state in clones	not studied	not studied	yes	yes (catalase)
RONS	mutation	Dayal 2008	49	Hamster	CHO cells	in vitro	clones of cells surviving 10 Gy IR	Direct		y	Unstable clones had higher intracellular ROS and extracellular H202 than parent and stable clones, while stable clones had greater H2O2 scavenging (but not SOD) enzymes. Increasing catalase (reducing H202 and RNS) in unstable clones reduces mutation rate, while decreasing catalase (increasing H202 and RNS) in stable clones increases mutation rate.	extracellular H202, ROS (c-DCFH2), superoxide (DHE)	IR (10 Gy x-ray)	steady state	hprt mutation rate, CAD amplification	IR (10 Gy x-ray)	steady state in clones	not studied	not studied	yes	yes (catalase)
IR	RONS	Dayal 2009	50	Hamster	CHO cells	in vitro	clones of cells surviving 10 Gy IR	Direct		y	Unstable clones have dysfunctional mitochondria that may contribute to higher extracellular H202 than parent and stable clones. Blocking ETS Complex II activity reduces the excess H202 to wildtype and reduces mutation frequency, but does not affect wildtype concentrations of ROS.		IR (10 Gy x-ray)		extracellular H202	IR (10 Gy x-ray)	steady state in clones	NA	NA	NA	yes* mitochondrial
RONS	genomic instability	Dayal 2009	50	Hamster	CHO cells	in vitro	clones of cells surviving 10 Gy IR	Direct		y	Unstable clones have dysfunctional mitochondria that may contribute to higher extracellular H202 than parent and stable clones. Blocking ETS Complex II activity reduces the excess H202 to wildtype and reduces mutation frequency, but does not affect wildtype concentrations of ROS.	extracellular H202	IR (10 Gy x-ray)	steady state	hprt mutation rate, CAD amplification	IR (10 Gy x-ray)	steady state in clones	not studied	not studied	NA	yes* mitochondrial
RONS	mutation	Dayal 2009	50	Hamster	CHO cells	in vitro	clones of cells surviving 10 Gy IR	Direct		y	Unstable clones have dysfunctional mitochondria that may contribute to higher extracellular H202 than parent and stable clones. Blocking ETS Complex II activity reduces the excess H202 to wildtype and reduces mutation frequency, but does not affect wildtype concentrations of ROS.	extracellular H202	IR (10 Gy x-ray)	steady state	hprt mutation rate, CAD amplification	IR (10 Gy x-ray)	steady state in clones	not studied	not studied	NA	yes* mitochondrial
mutation	proliferation	de Ostrovich 2008	51	Mouse	mammary epithelial	in vivo	IGF1 overexpression	Indirect			Engineered IGF1 overexpression in myoepithelial cells increases prepubertal (wk 4-5) but not post pubertal (wk 7-8) epithelial cell proliferation.		IGF1 expression		BRDU	IGF1 expression	wk 4-8	NA	NA	NA	NA
mutation	cancer	de Ostrovich 2008	51	Mouse	mammary epithelial	in vivo	IGF1 overexpression	Indirect			Engineered IGF1 overexpression in myoepithelial cells increases susceptibility to chemical carcinogenesis by DMBA.		IGF1 expression		tumor formation after DMBA	IGF1 expression	72 weeks	NA	NA	NA	NA
RONS	dna damage	Denissova 2012	52	Mouse	embryonic stem cells	in vitro	IR of cell culture (5 Gy)	Indirect			Both RONS and DS DNA damage appears immediately after IR. Resveratrol does not reduce RONS or initial dna damage, but does increase recovery.	CM-H2DCFDA	IR (5 Gy x-ray)	immediate	SSB and/or DSB dna damage	IR (5 Gy x-ray)	immediate or 3.5 h	one dose	yes (but it takes 60-90 minutes for the test)	NA	no
IR	RONS	Denissova 2012	52	Mouse	embryonic stem cells	in vitro	IR of cell culture (5 Gy)	Indirect			Both RONS and DS DNA damage appears immediately after IR. Resveratrol does not reduce RONS or initial dna damage, but does increase recovery.		IR (5 Gy x-ray)		CM-H2DCFDA	IR (5 Gy x-ray)	immediate	NA	NA	NA	no
dna damage	mutation	Denissova 2012	52	Mouse	embryonic stem cells	in vitro	IR of cell culture (5 Gy)	Indirect			Both DS DNA damage and mutations appear after IR	DS DNA damage	IR (5 Gy x-ray)	60-90 minutes	APRT mutation frequency	IR (5 Gy x-ray)	12 days	no	yes	NA	NA
hyperplasia	cancer	DeOme 1959	53	Mouse	mammary gland	in vivo	Transplanted nodules fr multiparous mice with mammary tumors	Indirect			Hyperplastic alveolar nodules create nodules and tumors when transplanted into fat pads. Tumors also form earlier than tumors arising in transplants recieving normal tissue from the same carcinogen-treated donor. Transplants into dorsal (non-mammary fat pad) subcutaneous tissue do not readily form tumors.	Hyperplastic alveolar nodules	NA	up to 29 weeks after transplant	tumors	NA	up to 29 weeks after transplant	NA	yes	NA	NA
IR	Inflammation	Dickey 2009	54	Human	multiple (mammary fibroblast, prostate epidermal, carcinoma)	in vitro	IR or UV light in vitro	Indirect			TGFb increases in response to 0.2 Gy or UV light (non-significant increase in TNFa, other factors).		IR (0.2 Gy), UV, other		cytokines (TNFa, TGFb)	IR (0.2 Gy), UV, other	3h	NA	NA	NA	NA
inflammation	dna damage	Dickey 2009	54	Human	multiple, fibroblast, epidermal, carcinoma	in vitro	TGFb, NO, or UV light in vitro	Direct	y		Multiple UV types cause DSBs in unexposed cells exposed to media from treated cells. Inhibited by antioxidants, inhibitors of iNOS, TGFb. Recreated by NO, TGFb.	cytokines (TNFa, TGFb,	IR (0.2 Gy), UV, other	3h	H2AX	UVC (6000 J/m2)	3 h	NA	NA	NA	yes* TGFb ab, iNOS inhibitor	methods somewhat unclear
inflammation	dna damage	Dickey 2012	55	Rat, Human	neurons, lymphoctes	in vitro	IR of cells	Indirect	y		Non-replicating cells undergoing RNA synthesis are susceptible to bystander DNA DSBs from IR. TGFb and NO mimic effects in neurons undergoing transcription or in activated lymphocyes (undergoing DNA synthesis).		TGFb (1 or 5 ng/mL) or DNO (1 or 10 uM)		H2AX	TGFb (1 or 5 ng/mL) or DNO (1 or 10 uM)	not reported	NA	NA	yes	NA	some methods not provided (time donor media was taken from exposed lymphocytes, duration of co-exposure with TFGb)
IR	dna damage	Dickey 2012	55	Rat, Human	neurons, lymphoctes	in vitro	IR of cells	Indirect	y		Non-replicating cells undergoing RNA synthesis are susceptible to bystander DNA DSBs from IR. TNFa and NO mimic effects in neurons undergoing transcription or in activated lymphocyes (undergoing DNA synthesis). Damage blocked by inhibitor of RNA synthesis.		IR (0.2 or 20 Gy gamma)		H2AX	IR (0.2 or 20 Gy gamma)	3, 24 h or unk (lymphocyte)	NA	NA	mixed* in lymphocytes but not neurons	yes	some methods not provided (time donor media was taken from exposed lymphocytes, duration of co-exposure with TFGb)
inflammation	dna damage	Dieriks 2009	56	Human	fibroblasts (dermal)	in vitro	IR of cells	Indirect			H2AX but not XRCC1 increase in directly and indirectly IR cells. 20/89 cytokines increased over control, IL6, MCP1, RANTES are 3x increased. One (ferritin) decreased	cytokines (microbeads with antibodies)	IR (0.004 Gy low let + high let space radiation)	120 h	dsb (H2AX), ssb (XRCC1)	IR (0.004 Gy low let + high let space radiation)	120 h	NA	NA	NA	NA
dna damage	inflammation	Dieriks 2009	56	Human	fibroblasts (dermal)	in vitro	IR of cells	Indirect			H2AX but not XRCC1 increase in directly and indirectly IR cells. 20/89 cytokines increased over control, IL6, MCP1, RANTES are 3x increased. One (ferritin) decreased	dsb (H2AX), ssb (XRCC1)	IR (0.004 Gy low let + high let space radiation)	120 h	cytokines (microbeads with antibodies)	IR (0.004 Gy low let + high let space radiation)	120 h	NA	NA	NA	NA
IR	inflammation	Dieriks 2009	56	Human	fibroblasts (dermal)	in vitro	IR of cells	Indirect			H2AX but not XRCC1 increase in directly and indirectly IR cells. 20/89 cytokines increased over control, IL6, MCP1, RANTES are 3x increased. One (ferritin) decreased		IR (0.004 Gy low let + high let space radiation)		cytokines (microbeads with antibodies)	IR (0.004 Gy low let + high let space radiation)	120 h	NA	NA	NA	NA
RONS	dna damage	Dong 2015	396	Human	macrophage, lymphoblast	in vitro	IR of macrophages	Indirect	y		In macrophages NO is increased at 2 and especially 24 hours for low and high LET, but ROS returns to baseline at 24 h after gamma and remains high after carbon IR. In lymphoblasts after bystander gamma IR MN max at 2h then decrease after longer time in co-culture (24 h) while after bystander carbon IR MN are the same regardless of co-culture duration. ROS and NO and bystander MN may be negatively…	NO (DAF-FM-DA) and (ROS) DCFH-DA	IR (3 Gy gamma, 1 Gy carbon)	2h, 24 h	micronuclei	IR (3 Gy gamma, 1 Gy carbon)	0.5-24 h	one dose	ROS, NO measured later	NA	NA
IR	RONS	Dong 2015	396	Human	macrophage, lymphoblast	in vitro	IR of macrophages	Indirect	y		In macrophages NO is increased at 2 and especially 24 hours for low and high LET, but ROS returns to baseline at 24 h after gamma and remains high after carbon IR. In lymphoblasts after bystander gamma IR MN max at 2h then decrease after longer time in co-culture (24 h) while after bystander carbon IR MN are the same regardless of co-culture duration. ROS and NO and bystander MN may be negatively…	NO (DAF-FM-DA) and (ROS) DCFH-DA	IR (3 Gy gamma, 1 Gy carbon)	2h, 24 h	micronuclei	IR (3 Gy gamma, 1 Gy carbon)	0.5-24 h	one dose	ROS, NO measured later	NA	NA
dna damage	inflammation	Dou 2017	57	Mouse	hepatocytes	in vivo	IR of animal	Indirect			Senescence sends nuclear DNA to the cytoplasm, where it signals to cGAS/STING, which promotes inflammatory signaling through NFkB. IR increases dna damage and IL1. STING heterozygotes have normal DNA damage (short term) but reduced IL1a. Senescence-escaped immortalized cells retain this cytoplasmic dna inflammatory response. Cytoplasmic DNA and STING expression is also associated with inflammatio…	cytoplasmic chromatin (H3K27), cGAMP, H2AX	IR (4 Gy)	1 wk	IL1, grey hair	IR (4 Gy)	1 wk, 3 months	same dose	same time	NA	yes	IR treatment is not well documented
RONS	dna damage	Douki 2006	58	Human and canine	neoplastic monocytes	in vitro	Isolated and human monocytes	Direct			IR causes a mix of dna lesions (mostly) 8-oxodg and thymidine glycol in vitro and in isolated DNA pointing to hydroxyl radical mediation (direct effect would be more 8-oxodg focused). Damage to isolated DNA reduced by hydroxyl blockers (spermine) and scavenger (Tris). Very high doses. DNA damage decreases at higher LET.		IR (50 or 100 Gy gamma or high LET)		8-oxodg, thymidine base lesions	IR (50 or 100 Gy gamma or high LET)		NA	NA	yes	yes (antioxidants)
RONS	dna damage	Driessens 2009	59	Human, Rat, Pig	pig thyroid slice, human primary cell culture, rat thyroid and non-thyroid cell line	in vitro	H2O2 and H2O2 generating system in culture	Indirect			H202 (proline+DAO) induces DSBs in human (200-500 uM) and pig primary thyroid culture (500 uM) after 1hr, and rat thyroid culture (at 50 uM in neutral comet with maximum around 100 uM, or at 100 uM H2AX with no clear maximum), and non-thyroid fibroblasts (500uM) after 15 min. DNA SSB and/or DSB from IR is additive with H202 generation in the cell. On the other hand, inhibiting glutathione (which …		H2O2 (10 uM-1 mM (15 min to 1 hr treatment) or 50 mM DAO/proline H202 generation system (1 hr)		SSB and DSB - neutral and alkaline comet assay, H2AX	H2O2 (10 uM to 1 mM)	15 min, 1 hr	NA	NA	yes	NA
RONS	dna damage	Driessens 2009	59	Human, Rat, Pig	pig thyroid slice, human primary cell culture, rat thyroid and non-thyroid cell line	in vitro	IR and H2O2 generating in culture	Indirect			IR increases extracellular H202, DSBs, but time point of H202 measurements are not indicated.	extracellular H202 (HVA oxidation)	IR (2-20 Gy gamma)	not indicated	DSB -neutral comet assay, H2AX	IR (0.1-10 Gy gamma)	immediate	not tested	not tested	yes	NA
IR	RONS	Driessens 2009	59	Human, Rat, Pig	pig thyroid slice, human primary cell culture, rat thyroid and non-thyroid cell line	in vitro	IR	Indirect			2-20 Gy IR increased extracellular H202 dose-dependently from 1 to 10 uM.		IR (2-20 Gy gamma)		extracellular H202	IR (2-20 Gy gamma)	not indicated	NA	NA	yes	NA
RONS	dna damage	Du 2009	60	Mouse	embryonic fibroblasts	in vitro	IR of cell culture	Indirect			RONS elevated at 24 h, more so at 72 h compared with control, micronuclei higher at 24 h than 72 h. SOD- cells have higher RONS and more MN at 72 h,more transformation. H2aX appears within 15 min, declining by 60 min (not measured later)	DCHF-DA for RONS or DHE for superoxides	IR (5 Gy gamma)	24, 72 h	H2aX, micronuclei	IR (5 Gy gamma)	15-60 min H2aX, 24-72 h mn	same dose	same time (except for H2AX, which were earlier)	yes	NA
IR	RONS	Du 2009	60	Mouse	embryonic fibroblasts	in vitro	IR of cell culture	Indirect			RONS elevated at 24 h, more so at 72 h compared with control. Manipulating mitochondrial SOD (-/-) increased cellular RONS after IR.		IR (5 Gy gamma)		DCHF-DA for RONS or DHE for superoxides	IR (5 Gy gamma)	24-72 h	NA	NA	NA	NA
dna damage	cancer	Du 2009	60	Mouse	embryonic fibroblasts	in vitro	IR of cell culture	Indirect			H2aX appears within 15 min, reducing by 60 min, not measured later. Micronuclei and transformation measured at 1-3 days and weeks later respectively.	H2aX	IR (5 Gy gamma)	15-60 min	transformation	IR (5 Gy gamma)	6 wk tf	NA	yes	NA	NA
RONS	dna damage	Dutta 2014	397	Human	breast (breast cancer cell lines (MCF7, MDA-MB-231, T27DA18) and normal mammary epithelial cells (HMECs))	in vitro	HMECS treated with exosomes from breast cancer cells	Direct	y		ROS, autophagy, and P-H2aX levels increase with exposure to exosomes from BC cells. P53 is stabilized. NAC reduces all effects, but also slows and inhibits uptake of exosomes, so the causality is not entirely clear.	CM-H2DCFDA	exosomes	1-3 h	P-H2aX	exosomes	0.25-3h	one dose	ROS measured later	NA	yes (NAC)	NAC reduces ROS, autophagy and H2aX, but also slows and inhibits uptake of exosomes, so the causality is not entirely clear. EG do the exosomes cause ROS and H2AX, or do they increase ROS which increase H2AX
inflammation	RONS	Ebrahimian 2018	61	Mouse	cardiac	in vivo	IR of animal	indirect			Chronic low dose IR (28 uGy/hr, not 12 uGy/hr- lower than long distance flights) decreases inflammation -increases anti-inflammatory cytokines, only increases inflammatory IL6, increases anti-oxidant expression after 8 months, does not affect ROS (DHE). IR decreases artherosclerotic plaques.	cytokines	IR (12 or 28 uGy/hr for 8 months)	8 mon	DHE (ROS)	IR (12 or 28 uGy/hr for 8 months)	8 mon	NA	NA	yes	NA
IR	inflammation	Ebrahimian 2018	61	Mouse	cardiac	in vivo	IR of animal	Conflicting			In ApoE-/- mice. Chronic low dose IR (28 uGy/hr, not 12 uGy/hr- lower than long distance flights) decreases inflammation -increases anti-inflammatory cytokines, only increases inflammatory IL6, increases anti-oxidant expression after 8 months, does not affect ROS (DHE). IR decreases artherosclerotic plaques.	DHE (ROS)	IR (fractionated 12 or 28 uGy/hr for 8 months)	8 mon	cytokines	IR (fractionated 12 or 28 uGy/hr for 8 months)	8 mon	NA	NA	yes	NA
IR	inflammation	Ehrhart 1997	62	Mouse	mammary gland	in vivo	IR of animal (BALB/c)	Indirect			IR increases active TFGb dose dependently, and decreases bound (latent) TGFb. Collagen III increases with and depends on TGFb.		IR (0.1-5 Gy gamma)		TGFb, collagen III	IR (0.1-5 Gy gamma)	3 days post IR	NA	NA	NA	NA
inflammation	cancer	Elahi 2009	63	Mouse	intestine	in vivo	IR of animal	Indirect			Inflammatory genes (including DUOX) may contribute to intestinal adenoma susceptibility from IR.	polymorphisms	IR (2 Gy x-ray)	NA	tumors	IR (2 Gy x-ray)	NA	NA	NA	NA	NA
IR	inflammation	El-Saghire 2013	64	Human	monocytes (primary blood)	in vitro	IR of cells	Indirect			Lower dose IR increases expression of TLR4/MyD88 and pathways (expression of IRAK, activation of NFkB, MAPKs (p38, Jnk, ERK)). In contrast, higher dose does not affect TLR4/MyD88 and suppresses NFkB and MAPK activation, but activates cell cycle arrest, damage, and apoptosis pathways. HMBG1 expression increases with dose.		IR (0.05-1 Gy x-ray)		gene expression (RT-PCR), protein levels (ELISA)	IR (0.05-1 Gy x-ray)	6 h	NA	NA	NMDR	NA
RONS	mutation	Eskiocak 2010	65	Human	epithelia (colon)	in vitro	IR of cells	Direct			IR increases H2AX, transformation, chromosomal damage in a trisomy cell clone (but not normal clone). CCDO-Me inhibits ROS, H2AX, and transformation.	DCHF-DA	IR (2 Gy gamma+ 0.5 Gy Fe)	30 min	anchorage independent growth, chromosomal damage	IR (2 Gy gamma+ 0.5 Gy Fe)	7, 20 wks	same	yes	NA	yes (IL-6 inhibitor)
IR	hyperplasia	Ethier 1982	110	Mouse	mammary gland	in vivo	transplanted tissue from IR or DMBA Balb/C mouse	Indirect			Transplanted tissue from animals 24 h after treatment with carcinogens generates more severe ductal hyperplasia in cleared fat pads of host animals than control tissue.		IR (1 Gy gamma)		ductal displasia severity	IR (1 Gy gamma)	10 weeks after injection	NA	NA	NA	NA
inflammation	apoptosis	Ewan 2002b	66	Mouse	mammary gland	in vivo	IR of animal (C57Bl6 TGFb +/-, -/-)	Conflicting			Apoptosis is suppressed after IR in TGFb heterozygotes compared with control. This effect is specific to mammary gland- apoptosis is not suppressed in lymph node and spleen, suggesting that TGFb plays a larger role in apoptosis after IR in mammary gland. p53 apoptotic signaling is stabilized within 1 hr of IR and increased at 24h, decreased in TGFb heterozygotes and TGFb antibody treated.		IR (5 Gy gamma)		apoptosis	IR (5 Gy gamma)	1-24 h	NA	NA	NA	yes
RONS	inflammation	Ezz 2018	67	Rat	liver, kidney, testes	in vivo	IR of animal	Direct			Tomato seed oil reduces ROS (in organs) and systemic inflammation after IR.	ROS (lipid peroxidation- maldionaldehyde, SOD activity)	IR (6 Gy gamma)	24 h	VCAM in blood serum	IR (6 Gy gamma)	24 h	same dose	same time	NA	yes (antioxidant)	another single dose study looking at the effect of a test antioxidant compound on ROS and inflammation.
IR	hyperplasia	Faulkin 1967	68	Rat	mammary gland	in vivo	IR of SD exposed at 40-50 d	Indirect			IR of 5-6 wk SD rats. Hyperplastic alveolar nodules and tumors both increase with age after IR		IR (400 R xray)	NA	hyperplasia	IR (400 R xray)	12-58 weeks (measured at first tumor)	NA	NA	NA	NA
hyperplasia	cancer	Faulkin 1967	68	Rat	mammary gland	in vivo	IR of SD (pn 40)	Indirect			Hyperplastic alveolar nodules and tumors both increase with age	Hyperplastic alveolar nodules	IR (400 R xray)	12-58 weeks (measured at first tumor)	tumor	IR (400 R xray)	12-58 weeks (measured at first tumor)	one dose	same time	NA	NA
inflammation	dna damage	Fehsel 1991	69	Mouse	fibroblasts (L929-areolar adipose)	in vitro	TNF of cells	Indirect			TNFa increases dna damage (SSB or DSB) at all doses, detectable at 3 h, increases apoptosis in a subset of cells, more so at the highest dose.		TNFa (2.9-11.6 ng/mL)		dna damage (nick translation- SSB or DSB)	TNFa (2.9-11.6 ng/mL)	1-24 h	NA	NA	NA	NA
RONS	dna damage	Fetisova 2015	70	Human	K562 erythroleukemia immortalized cell line	in vitro	IR of cell culture	Direct			Pretreatment with mitochondrial antioxidant reduces H2aX at 1 hr after IR, chromosomal aberrations at 26 hrs, and RONS at 32 hrs.	CM-H2DCFDA	IR (1.5 Gy gamma)	32 hrs	H2AX and chromosomal aberrations	IR (1.5 gamma)	1, 26 hrs	NA	NA	NA	yes (mitochondrial antioxidant)
RONS	mutation	Fetisova 2015	70	Human	K562 erythroleukemia immortalized cell line	in vitro	IR of cell culture	Direct			Pretreatment with mitochondrial antioxidant reduces H2aX at 1 hr after IR, chromosomal aberrations at 26 hrs, and RONS at 32 hrs.	H2AX	IR (1.5 Gy gamma)	1 hr	chromosomal aberrations	IR (1.5 Gy gamma)	26 hrs	NA	yes, but not measured at same times	NA	yes (mitochondrial antioxidant)
IR	genomic instability	Fibach 2015	71	Mouse, Human	bone marrow, human foreskin fibroblasts	in vivo, in vitro	IR of mouse or fibroblasts (6 -18 Gy)	Indirect		y	IR increases dna oxidation, DS breaks, mutations		IR (6-18 Gy gamma)		dna - oxo8dg, comet assay	IR (6-18 Gy gamma)	2 days in vitro, 3 days in vivo	NA	NA	NA	yes (FPP)
IR	dna damage	Fibach 2015	71	Human	skin fibroblasts	in vitro	IR of cell culture (6 -18 Gy)	Indirect			IR increases dna oxidation, DS breaks		IR (6 Gy gamma)		dna - oxo8dg, comet assay	IR (6 Gy gamma)	2 days post IR	NA	NA	NA	yes
IR	mutation	Fibach 2015	71	Mouse	peripheral blood	in vivo	IR of mouse (2-6 Gy)	Indirect			IR increases mutations		IR (2-6 Gy gamma)		CD59/CD55 antigenicity indicates PIG-A mutations	IR (2-6 Gy gamma)	3 months post IR	NA	NA	NA	yes
IR	mutation	Fibach 2015	71	Mouse	red blood cells	in vivo	IR of mouse	Indirect			IR increases dna oxidation, breaks, mutations		IR (2-6 Gy gamma)		PIG-A mutations	IR (2-6 Gy gamma)	3 mon	NA	NA	NA	yes (FPP)
mutation	proliferation	Francis 2009	72	Mouse	mammary gland	in vivo	mutant mouse	Indirect			Mutations disrupting the co-repressor binding site of the (p)RB protein interfere with response to TFGB growth inhibition and lead to ductal proliferation and hyperplasia during development, even with WT stroma. In 129xC57Bl/6 mice. Phenotype is similar to TGFB heterozygotes or dominant negative.		RB mutant		ductal proliferation	RB mutant	8 wk	NA	NA	NA	NA
mutation	hyperplasia	Francis 2009	72	Mouse	mammary gland	in vivo	mutant mouse	Indirect			Mutations disrupting the co-repressor binding site of the (p)RB protein interfere with response to TFGB growth inhibition and lead to ductal proliferation and hyperplasia during development, even with WT stroma. In 129xC57Bl/6 mice. Phenotype is similar to TGFB heterozygotes or dominant negative.		RB mutant		ductal hyperplasia	RB mutant	8 wk	NA	NA	NA	NA
mutation	hyperplasia	Francis 2011	73	Mouse	mammary gland	in vivo	mutant mouse	Indirect			Mutations were induced using a dominant negative p53 expressed during pregnancy and lactation (leading to genomic instability). In mice with a deficient RB binding domain, the combination led to increased hyperplastic nodules.		RB mutant		hyperplastic nodules	RB mutant	up to 800 days	NA	NA	NA	NA
mutation	cancer	Francis 2011	73	Mouse	mammary gland	in vivo	mutant mouse	Indirect			Mutations were induced using a dominant negative p53 expressed during pregnancy and lactation (leading to genomic instability). In mice with a deficient RB binding domain (and deficient TGFb signaling), the combination led to earlier (approx 300-500 days vs 400-600 days) and more frequent tumorigenesis. No increase in response to NEU +RB mutants. Note that Spret outbred from BalbC has higher TFGb…		RB mutant		tumors	RB mutant	up to 800 days	NA	NA	NA	NA
mutation	cancer	Franco 2016	74	Human/Mouse	Mammary/Kidney	in vivo	cancer cell transplant	Conflicting			Mixtures of tumorgenic MCF10 derived clones were seeded onto kidney and grown into tumors. The combined clones grew better than either alone in part via TGFA and B dependent signaling promoting growth in the weaker clone. TGFA or TGFB increased tumor size, proliferation and motility, while inhibitors prevented effects. No major genetic lesions in these tumor cells.	12 wks	tumorgenic clones		tumor size, proliferation, motility	tumorgenic clones	12 wks	NA	NA	NA	NA
inflammation	cancer	Franco 2016	74	Human/Mouse	Mammary/Kidney	in vivo	cancer cell transplant	Direct	y		Mixtures of tumorgenic MCF10 derived clones were seeded onto kidney and grown into tumors. The combined clones grew better than either alone in part via TGFA and B dependent signaling promoting growth in the weaker clone. TGFA or TGFB increased tumor size, proliferation and motility, while inhibitors prevented effects. No major genetic lesions in these tumor cells.		co culture or TGFa or b, +/- TGFR or EGFR inhibitor		tumor size, proliferation, motility	co culture or TGFa or b, +/- TGFR or EGFR inhibitor	6 d	NA	NA	NA	yes* TGFR or EGFR inhibitor
hormones	proliferation	Fu 2017	75	Mouse	mammary epithelial stem cells	in vivo, in vitro	in vivo, in vitro	Indirect			A quiescent population of stem like cells is capable of maximal proliferation and differentiation in vitro, in vivo in response to hormones from pregnancy or E2+ MPA (but not present in terminal end buds during puberty)		E2+MPA, pregnancy		repopulating ability, clonal expansion,	E2+MPA, pregnancy	NA	NA	NA	NA	NA
RONS	epigenetic changes	Galligan 2014	398	Human	colon (RKO)	in vitro	Colon cancer cells treated with electrophilic alkenals.	Indirect			Oxidized lipids include electrophiles that can cause adducts on DNA and here, Lys and His on histones. Adducts on H3 and H4 disrupt nucleosome formation (and therefore interaction with DNA). The same modification was seen after macrophage activation (which generates ROS).		4-ONE oxidized lipid		histone adducts	4-ONE oxidized lipid	0.5-6 h	NA	NA	yes	NA
proliferation	dna damage	Garbe 2009	76	Human	mammary epithelial cells	in vitro	cell culture over time	Indirect			DNA damage accumulates with passage number (proliferation), not with approach of p16 replicative barrier (Rb mediated). Escape from the p16 barrier is associated with lack of expression of the cyclin-dependent kinase inhibitor (CKI) p16INK4A (in references). Cells become genomically unstable as telomeres erode, and telomere shortening both imposes senescences and limit proliferation.		passage number	NA	DNA damage	passage number	NA	NA	NA	NA	NA
epigenetic changes	cancer	Gaudet 2003	399	Mouse	thymus	in vivo	Mice bred to express much less DNMT1 (DNMT1chip/-)	Indirect			Mice underexpressing DNMT1 have global hypomethylation preceding thymic tumors.	global methylation (status of endogenous retroviral A type particles (IAPs) via southern blot)	DNMTchip/-	embryo, adult	chromosome rearrangements via array CGH	DNMTchip/-	adult	NA	yes	NA	NA
epigenetic changes	genomic instability	Gaudet 2003	399	Mouse	thymus	in vivo	Mice bred to express much less DNMT1 (DNMT1chip/-)	Indirect		y	Mice underexpressing DNMT1 have global hypomethylation preceeding chromosomal rearrangements (mostly duplications of entire chromosomes or sections).	global methylation (status of endogenous retroviral A type particles (IAPs) via southern blot)	DNMTchip/-	embryo, adult	chromosome duplication via array CGH	DNMTchip/-	adult	NA	yes	NA	NA
IR	epigenetic changes	Goetz 2011	400	Human	colon (RKO cancer cells), skin fibroblasts (AG01522D normal cells)	in vitro	IR of cancer cells	Indirect			No effect on p16 or MGMT promoter methylation. Proton and Iron ions hypomethylated LINE1 and Alu repeats at both doses, while x-rays hypermethylated in some cases. The opposite pattern occurred for global methylation- x-rays hypomethylate and proton and iron ions hypermethylate.		IR (0.1, 1 Gy x-ray, proton (low LET) iron ion (high LET))		specific and global methylation	IR (0.1, 1 Gy x-ray, proton (low LET) iron ion (high LET))	16-20 population doublings	NA	NA	no/non-linear	NA
hormones	cancer	Goyette 2017	77	Human	breast cancer stem cells	in vitro	In vitro	Direct			Progesterone induces stem like (cd44 expression) and mammosphere forming abilities of cancer cells. Blocked with RU486. Significant because CSCs are associated with mesenchymal transition associated with malignancy.		progesterone		cd44 expression, mammosphere formation	progesterone	NA	NA	NA	NA	yes
RONS	dna damage	Gradzka 2005	78	Human	lymphocytes	in vitro	IR or H2O2, DSB and SSBs	Indirect, conflicting			PFGE does not show DSBs following H202, but neutral comet assay does (maximum response at 100-200 uM). Is this because neutral comet is more sensitive, or because it is picking up SSBs?		H2O2 (10 uM - 10 mM at 0 C for 30 min)		PFGE, neutral comet assay (DSB)	H2O2 (10 uM - 10 mM at 0 C)	30 min treatment		NA	yes* comet assay	NA	treated at 0C for 30 min.
mutation	cancer	Greenman 2007	79	Human	tumors, cancer cell lines, normal tissue	in vivo	sequencing of somatic mutations	Indirect			One third of cancers examined contained driver (non-synonymous) point mutations in coding regions of protein kinase genes. Tissues interacting with the environment and having a high turnover tended to have more somatic mutations (except for ovarian cancers, which also had high somatic mutations. Breast cancers, testicular cancers had fewer somatic mutations, but some had C:G>T:A (common in all), …		NA	NA	somatic mutation	NA	NA	NA	NA	NA	NA
mutation	proliferation	Gustin 2009	80	Human	mammary epithelial cells (MCF-10)	in vitro	mutant cells	Indirect			Knockin of PIK3CA (catalytic subunit) enables growth factor independent growth in culture.		PIK3CA k/i	NA	growth factor independent proliferation	PIK3CA k/i	NA	NA	NA	NA	NA
hyperplasia	cancer	Ha 2001	81	Mouse	mammary gland	in vivo	MMP1 overexpression in MG- transgenic	Indirect			MMP1 expression in mouse mammary gland leads to increased lymphocytic invasion of stroma, fibrosis, hyperplasia, dysplasia and tumorigenesis along with remodeled ECM. Hyperplasia and displasia observed in virgin and parous but not pregnant/lactating transgenic mice. Tumorigenesis seen only in multiparous.	Hyperplasia, dysplasia, fibrosis	MMP1	7 wk-18 mo	tumor	MMP1	7 wk-18 mo	NA	same time	NA	NA
inflammation	hyperplasia	Ha 2001	81	Mouse	mammary gland	in vivo	MMP1 overexpression in MG- transgenic	Indirect			MMP1 expression in mouse mammary gland leads to increased lymphocytic invasion of stroma, fibrosis, hyperplasia, dysplasia and tumorigenesis along with remodeled ECM. Hyperplasia and displasia observed in virgin and parous but not pregnant/lactating transgenic mice. Tumorigenesis seen only in multiparous.	lymphocytic invasion, fibrosis	MMP1	7 wk-18 mo	tumor	MMP1	7 wk-18 mo	NA	same time	NA	NA
RONS	inflammation	Ha 2010	82	Mouse	kidney	in vivo	IR of animal	Indirect			IR dose-dependently increased ROS (not detected until 9 Gy), lipid peroxidation, oxidation of GSH, and (not quantified) activation of MAPK and NFkB (IkB, NFkB translocation and binding), cytosolic levels of COX2, iNOS, ICAM1, VCAM1, Eselectin	DCFH-DA, lipid peroxidation, GSH/GSSG	IR (1-9 Gy gamma)	24 h	MAPK (pERK, pJNK, p38), NFkB, COX2, iNOS, others	IR (1-9 Gy gamma)	24 h	same doses	same times	yes* only NFkB activation is quantified	NA
inflammation	RONS	Ha 2010	82	Mouse	kidney	in vivo	IR of animal	Indirect			IR dose-dependently increased ROS (not detected until 9 Gy), lipid peroxidation, oxidation of GSH, and (not quantified) activation of MAPK and NFkB (IkB, NFkB translocation and binding), cytosolic levels of COX2, iNOS, ICAM1, VCAM1, Eselectin	DCFH-DA, lipid peroxidation, GSH/GSSG	IR (1-9 Gy gamma)	24 h	MAPK (pERK, pJNK, p38), NFkB, COX2, iNOS, others	IR (1-9 Gy gamma)	24 h	same doses	same times	yes* only NFkB activation is quantified	NA
mutation	cancer	Haag 1996	83	Rat	mammary adenocarcinoma	in vivo	microsatellite analysis	Indirect			In WFxCOP rats with supplemental estrone+deoxycorticosterone, tumors following IR have similar random loss of heterozygosity compared to DMBA tumors (and within the frequency of spontaneous tumors), although DMBA tumors have more non-random LOH on chromosome 1.		IR (3 Gy gamma)		loss of heterozygosity	IR (3 Gy gamma)		NA	NA	NA	NA
IR	inflammation	Haase 2003	84	Rat	lung	in vivo	IR of lung	Indirect			NFkB activity is elevated for at least 6 months after IR. IL6 is also elevated at 3 months (other months not reported).		IR (20 Gy x-ray)		NFkB localization (immunohistochemistry and in situ hybridization) and activation (activity, nuclear binding)	IR (20 Gy x-ray)	1-12 wk, also 16-24 wk	NA	NA	NA	NA	response is continuous (1 w-6 m)
RONS	inflammation	Haddadi 2017	85	Rat	Lung	in vivo	IR of animal thorax	Direct			18 Gy triggers inflammatory response, reduced by anti-oxidant (of DPPH) hesperidin given for seven days prior to IR.		IR (18 Gy gamma)		inflammation, lymphocyte, macrophage, neutrophil	IR (18 Gy gamma)	24 h	NA	NA	NA	yes* hesperidin
IR	dna damage	Haegele 1998	86	Rat	mammary gland	in vivo	IR of mammary gland	Indirect			IR of tissue causes significant but modest (18%) increase in oxo8dg.		IR (3.9 Gy X-ray)		oxo8dg - oxidized DNA bases	IR (3.9 Gy X-ray)	20 min	NA	NA	NA	NA
IR	epigenetic changes	Halimi 2014	401	Human	serum	in vivo	radiotherapy for breast cancer	Indirect			miRNA-21 increases in serum after radiotherapy in breast cancer patients. Before radiotherapy levels were not significantly different from healthy controls. background: miRNA-21 is upregulated by radiation via transcription factors (AP1, STAT3 via IL6, INF, EGFR).		radiotherapy		miRNA-21	radiotherapy	NA	NA	NA	NA	NA
IR	inflammation	Hallahan 1989	87	Human	sarcoma cells, tumor epithelia, fibroblasts	in vitro	IR of cells	Indirect			Some sarcoma cell lines release TNFa and increase TNFa expression after IR. The tumor epithelial and fibroblast cell lines don’t (but fewer checked).		IR (5 Gy x-ray)		gene expression (northern blot), protein levels (ELISA)	IR (5 Gy x-ray)	3h -5 d	NA	NA	NA	NA
RONS	dna damage	Han 2010	88	Hamster	CHO cells	in vitro	IR in cell culture (0.01-0.1 Gy high-LET IR, bystander cells)	Direct	y		IR increases DSB (53BP1 foci) in bystander cells, dose response plateaus at lowest dose (0.01 Gy). Damage in directly IR cells increases with dose. NO scavenger cPTIO added after IR blocks DSB (53BP1 foci) in bystander cells, not in directly IR cells (or maybe at 0.01 Gy and not 0.1 Gy). NO inducer spermidine dose dependently increases 53BP1 foci and micronuclei and cell growth		IR (0.01-0.1 Gy high LET) or 0.5-1 uM Spermidine		53BP1 foci, micronuclei	IR (0.01-0.1 Gy high LET) or 0.5-1 uM Spermidine	5 h and 24 h for DSBs, 24 h for MN	NA	NA	plateau, or yes* spermidine	yes* PTIO (NO scavenger) or DMSO
inflammation	dna damage	Han 2010	88	Hamster	CHO cells	in vitro	IR of cells	Direct	y		In bystander cells, anti TGFB decreases dna damage		IR (0.01-0.1 Gy alpha)		53BP1 foci, micronuclei	IR (0.01-0.1 Gy alpha)	5 h for DSBs, 24 h for MN	NA	NA	NA	yes* TFGb ab or NO scavenger
IR	proliferation	Han 2010	88	Hamster	CHO cells	in vitro	IR of cells	Direct	y		Bystander cells proliferate after IR, dose response plateaus at lowest dose (0.01 Gy). Cell growth mimicked dose dependently by spermidine/NO, reduced by anti-TGFB and NO scavenger. Growth of directly IR cells is reduced dose dependently.		IR (0.01-0.1 Gy alpha particles)		relative cell growth	IR (0.01-0.1 Gy alpha particles)	24 h after plating with IR cells	NA	NA	plateau	yes* TGFb ab, PTIO
IR	dna damage	Han 2010	88	Hamster	CHO cells	in vitro	IR in cell culture (0.01-0.1 Gy high-LET IR, bystander cells)		y		0.01 and 0.1 Gy alpha particle IR increases 53BP1 foci and micronuclei in irradiated cells (dose dependent) and bystander cells (not dose dependent).		IR (0.01-0.1 Gy high LET) or 0.5-1 uM Spermine		53BP1 foci, micronuclei	IR (0.01-0.1 Gy alpha particles)	5 and 24 h for DSBs, 24 h for MN	NA	NA	yes for direct, plateau for bystander	yes* bystander PTIO,DMSO or TGFb ab
inflammation	proliferation	Han 2010	88	Hamster	CHO cells	in vitro	IR of cells	Direct	y		anti-TGFb dose-dependently reduces proliferation in bystander cells		IR (0.01 Gy high LET alpha)		numbers of cells	IR (0.01 Gy high LET alpha)	24 h	NA	NA	NA	yes*TGFb ab
proliferation	dna damage	Han 2010	88	Hamster	CHO cells	in vitro	IR of cells	Direct	y		In bystander cells, interventions that increase/decrease proliferation (IR or Spermine (NO)/cPTIO or anti TGFB) also increase/decrease dna damage, although DNA damage is measured prior to proliferation.	relative cell growth	IR (0.01-0.1 Gy high LET) or 0.5-1 uM Spermidine	24 h	53BP1 foci, micronuclei	IR (0.01-0.1 Gy high LET) or 0.5-1 uM Spermidine	5 or 24 h for DSBs, 24 h for MN	same doses	different times, but KE1 later than KE2	plateau (bystander)	yes* PTIO,DMSO or TGFb ab
RONS	proliferation	Han 2010	88	Hamster	CHO cells	in vitro	IR in cell culture (0.01-0.1 Gy high-LET IR, bystander cells)		y		NO scavenger cPTIO or RONS scavenger DMSO added to IR cells and mixed IR-bystander cells blocks proliferation.		IR (0.01-0.1 Gy high LET) or 0.5-1 uM Spermidine		relative cell growth	IR (0.01-0.1 Gy high LET) or 0.5-1 uM Spermidine	24 h	NA	NA	NA	yes* PTIO,DMSO	result is from text- figure is incorrect
RONS	inflammation	Han 2015	89	Human, mouse	epithelial cells (conjunctival)	in vivo, in vitro	UV of cells, animal	Direct			UVB increases and antioxidant NAC (and to a lesser degree Mito-Tempo) prevents increase in ROS, 8-oxodg, HMGB1 translocation to the cytoplasm and extracellular release, and infiltration of leukocytes. HMGB1 inhibitors also reduced leukocyte infiltration. Notes cytokine mRNA peaking at 7h, but doesn't measure after ROS or HMGB1 inhibition. NAC (10 mM) 1 hr before UV in vitro.	DCHF-DA, 8-Ohdg (in vitro only)	UBV (0.02 in vitro or 0.1 J/cm2 in vivo)	immediate, 8 h	cytoplasmic and extracellular HMBG1, leukocyte infiltration	UBV (0.02 in vitro or 0.1 J/cm2 in vivo)	8, 24 h	NA	yes, but not measured at same times	NA	yes* NAC
dna damage	inflammation	Harding 2017	90	Human	mammary epithelial cells (MCF10A)	in vitro	IR of cells	Direct			STAT 1 (activated by IL6) stands in for inflammatory signaling, is activated after mitosis. Partially reduced by knockdown of Interferon or cGAS (which recognizes cytoplasmic DNA, particularly micronuclei), but these do not affect senescense Bgal.	cell division, micronuclei	IR (5-20 Gy gamma)	1-6 d	STAT1	IR (5-20 Gy gamma)	1-6 d	NA	yes	NA	yes
proliferation	cancer	Haslam 1977	91	Rat	mammary gland	in vivo	DMBA of Lewis rat (pn 50)	Conflicting			Terminal ductal proliferations merge and are continuous with carcinomas, and when transplanted creates tumors that regress. Hyperplastic alveolar nodules are not apparently continuous with carcinomas, and when transplanted created tumors at rates not significantly higher than non-nodular tissue. Both precede and are concurrent with tumors.	hyperplastic alveolar and terminal ductal proliferation	DMBA (15 mg/100g body weight)	12 months after DMBA	tumor	DMBA (0.015g/100g body weight)	12 months after DMBA	one dose	yes	NA	NA
IR	inflammation	Hellweg 2011	92	Human	kidney (HEK293)	in vitro	IR of cell culture	Indirect			Activation of NFkB by IR varies with LET (peaks at med LET - Ar and Ne)- significance thresholds range from 0.7 to 10+ Gy. Maximal expression between 12 and 24 hrs after IR or TNFa treatment (ref to older paper). Observes stronger dose dependence in a subset of cells.		IR (0.2-60 Gy x-ray to a range of LET)		NFkB expression (GFP reporter)	IR (0.2-60 Gy xray to a range of LET)	18 h	NA	NA	yes	NA
IR	dna damage	Hernandez 2013	93	Human	mammary epithelial cells	in vitro	IR of cells	Indirect			Low dose IR damages older mammary epithelial cells more than younger, with more H2AX, micronuclei, delayed BP53 (NHEJ) recruitment. Rebuilding telomeres with telomerase retrotranscriptase doesn't help		IR (0.001-0.01 Gy X-ray)		H2aX, micronuclei	IR (0.001-0.01 Gy X-ray)	H2aX: 2h or 0-6 h), micronuclei:24 h	NA	NA	NA	NA
RONS	inflammation	Hiramoto 2012	94	Mouse	skin	in vivo	UV of animal	Direct			UVB increases inflammation via NOX2 associated with hyaluronic acid in skin (independent of neutrophils), which acts via the inflammasome - NLRP1 and caspase 1 to increase release of IL1. Used double k/o NOX2 animals.	NOX2 expression (not quantified)	UVB (0.3 J/cm2)	6 h	plasma IL1B, dermal thickness (inflammation)	UVB (0.3 J/cm2)	6h, 5 d	NA	same times	NA	yes* NOX2
inflammation	dna damage	Hosseinimehr 2015	95	Human	lymphoctes	in vitro	IR of cells	Direct			Non-steriodal anti-inflammatory and nitric oxide scavenging* Mefanimic acid reduces micronuclei. * Asanuma 2001 finds that MEF and other NSAIDS were also NO scavenging while ibuprofen, naproxen, and steroidal anti-inflammatory drugs were not.		IR (1.5 Gy x-ray)		micronuclei	IR (1.5 Gy x-ray)	44 h	NA	NA	NA	yes* NSAID
epigenetic changes	cancer	Huang 2009	402	Human	breast	in vivo	analysis of invasive breast cancer and adjacent normal tissue	Indirect			Tumor tissue had higher expression of miRNA-21, which was associated with higher proliferation, advanced stage, and lower PTEN (a tumor suppressor, low levels linked with cancer).	miRNA-21	NA	NA	PTEN, clinical stage, Ki-67	NA	NA	NA	NA	NA	NA
RONS	inflammation	Hung 2017	96	Human, mouse	keratinocytes (NHEK), mouse skin (hairless)	in vivo, in vitro	UV of cells, animal	Direct			UVB induced and glycolic acid (24 h prior to UV) inhibits ROS, dna damage, and inflammasome members NLRC4, AIM2, caspase-1, cytokines including TNFa, IL1, 8, 18, CXCL1. No effect of UV on IL6, NS reduction by GA on UV induced IL18.	DCFH-DA (in vitro only)	UVB (0.05 J/cm2)	immediate	inflammasome (NLRC4, AIM2, caspase 1 mRNA), cytokines (IL1, TNFa, including chemokines CXCL1, IL8 release)	UVB (0.05 J/cm2)	immediate?	NA	NA	NA	yes* glycolic acid
inflammation	cancer	Iizuka 2017	97	Human	mammary epithelial cells (MCF10A)	in vitro	H202 and TGFb of culture	Indirect			250 (but not 50) uM H202 sensitized cells to TGFb mediated EMT: combination increased SMAD2, MEK/ERK activation (but not JNK or p38), EMT transcription factors SNAIL and ZEB, suppressed Ecadherin and increased Ncadherin. Enhancement is slightly dependent on MEK/ERK (inhibitors slightly reduced effects). Degree of enhancement was almost or comparable to 1 Gy IR.		H202 (50 or 250 uM for 1 hr), TGFb (0.4 ng/mL)		p-SMAD2, p-MEK/ERK, p-JNK, p-p38, SNAIL, ZEB, Ecadherin, Ncadherin	H202 (50 or 250 uM), TGFb (0.4 ng/mL)	~ 6 days (confluence)	NA	NA	yes (H202)	yes (partially, by ERK inhibitors)
inflammation	cancer	Iizuka 2017	97	Human	mammary epithelial cells (MCF10A)	in vitro	IR and TGFb of culture	Indirect			IR activates EMT pathways and changes, including SNAIL, ZEB, and SMAD2, MEK, ERK, decreased E-cadherin. Slightly reduced by MEK inhibitor.		IR (1 Gy gamma)		p-SMAD2, p-MEK, p-ERK, SNAIL, ZEB, E-cadherin	IR (1 Gy gamma)	6 days	NA	NA	NA	yes (partially, by ERK inhibitors)
inflammation	cancer	Iliopoulos 2009	98	Human	breast, other	in vitro	IL6 and MCF10 cells	Direct			IL6 can transform normal MCF10a cells into cells capable of forming mammospheres and tumors.		IL6 (2 ug/mL)		Mammosphere formation in culture and tumor formation in nude mice	IL6 (2 ug/mL)	24+ hour, 10+ days	NA	yes	NA	yes* IL6
inflammation	cancer	Iliopoulos 2010	99	Mouse, Human	breast, other	in vitro	ER-SRC MCF10 cells	Direct			NFkB/IL6/STAT3 inflammatory pathway is sufficient to transform MCF10 cells (with mutant ERSRC) to form mammospheres and tumors. Blocking steps blocked colony formation, migration, and tumors.	NFkB, IL6, Stat3	Src activation (5+ min)	0.5-36+	Mammosphere formation in culture and tumor formation in nude mice	Src activation	24+ hours, 10+ days	NA	yes	NA	yes*IL6
inflammation	cancer	Iliopoulos 2011	100	Mouse, Human	breast, other	in vitro	ER-SRC MCF10 cells	Direct			Transformed cells consist of cancer stem cells and non-stem cancer cells, and only the former can form mammospheres and tumors. IL6 creates cancer stem cells from non-stem cancer cells, and antibodies can block the transformation.		Conditioned media from transformed cells (+- IL6 antibody)		mammosphere formation, cancer stem cell surface markers, mRNA expression, tumor formation	Conditioned media from transformed cells (+- IL6 antibody)	16-24 h	NA	NA	NA	yes*IL6
inflammation	cancer	Illa-Bochacha 2014	101	Mouse	mammary gland	in vivo	IR of animal (cleared fat pad) (BALB/c, BALB/c p53-/-)	Indirect	y		IR of cleared fat pad in p53-/- BalB/C mice, transplanted non-IR mammary epithelial cells. IR increases fraction of K18 positive tumors, which are predominantly ER-. EMT pathways, pro-inflammatory immune response (TNFa, IL4, IL6), TGFb, and microenvironment (VEGF) pathways were all increased in these tumors.	tumor gene expression, pathway analysis	IR (0.1-0.8 Gy high let)	up to 600 days	tumor presence	IR (1 Gy gamma), 0.1-0.8 Gy high let)	IR high let (0.1-0.8 Gy)	NA	same time	NA	NA
IR	epigenetic changes	Ilnytskyy 2008	403	Mouse	spleen, thymus	in vivo	IR of C57BL6	Indirect			Tissues responded differently, as did sexes. Only two miRNAs were similarly changed in both male and female mice, tumor supressor miR34A and miR346. In males, decreased miR-7 was associated with increased LSH, which promotes methylation and is considered stabilizing.		IR (2.5 Gy x-ray)		miRNA microarray	IR (2.5 Gy x-ray)	6 h	NA	NA	NA	NA
IR	epigenetic changes	Ilnytskyy 2009	404	Mouse	spleen, skin	in vivo	IR of C57BL6 direct and indirect (cranium) acute or fractionated over 5 days	Indirect	y		Changes in spleen lasted 14 days. Tissues responded differently (only males used) -spleen was much more responsive than skin. Skin was hypomethylated only by acute IR at the earliest time point. Spleen was hypomethylated at all timepoints after acute direct, acute fractionated, and fractionated bystander IR, but not fractionated direct. MeCP2 methyl binding protein might contribute - it decreases…		IR (0.5 Gy x-ray)		global methylation, miRNA microarray, gene expression	IR (0.5 Gy x-ray)	6 h, 96 h, 14 d	NA	NA	NA	NA	references for reduced methylation leading to GI
IR	cancer	Imaoka 2005	102	Rat	mammary gland	in vivo	MNU and/or IR of animal	Indirect			Tumors from IR this dose occur between 10 and 40 weeks		IR (2 Gy x-ray)		tumor	IR (2 Gy x-ray)	10-40 weeks	NA	yes	NA	NA
IR	proliferation	Imaoka 2006	103	Rat	mammary gland	in vivo	IR of SD rat	Indirect			In IR of 7 wk SD rats, IR dose that causes tumors sustains TEBs and TEB proliferation for at least 8 weeks after IR compared with untreated rats. 1/3 IR rats developed a ductal hyperplasia compared to none in control rats.		IR (2 Gy x-ray)		# terminal end buds, proliferation (BRDU incorporation)	IR (2 Gy x-ray)	6 h-8 weeks after IR	NA	yes (compared with tumors in Imaoka 2005)	NA	NA
IR	hyperplasia	Imaoka 2006	103	Rat	mammary gland	in vivo	IR of SD rat	Indirect			In IR of 7 wk SD rats, IR dose that causes tumors sustains TEBs and TEB proliferation for at least 8 weeks after IR compared with untreated rats. 1/3 IR rats developed a ductal hyperplasia compared to none in control rats.		IR (2 Gy x ray)		# terminal end buds, proliferation (BRDU incorporation)	IR (2 Gy x ray)	6 h-8 weeks after IR	NA	yes (compared with tumors in Imaoka 2005)	NA	NA
RONS	cancer	Inano 1999c	104	Rat	mammary gland	in vivo	IR of pregnant rat + DES +/- curcumin	Direct			Curcumin reduces mg tumor incidence, although it also reduces body weight by 7%	TBARS	IR (2.6 Gy gamma) + DES	1 yr after DES	tumor incidence	IR (2.6 Gy gamma) + DES	1 yr after DES	NA	NA	NA	yes (curcumin)
RONS	dna damage	Ismail 2005	105	Human	lymphoblasts	in vitro	H202 and strand breaks in culture	Indirect, conflicting			H202 induces SSBs, but does not induce detectable DSBs or ATM substrates including H2AX at up to 3mM. It inhibits ATM at >300 uM.		H2O2 (approx 40 uM-300 uM 15 min at 37 C for H2AX)		H2AX, FAR for DSBs and comet assay for Total SBs	H2O2 (approx 40 uM-3 mM)	15 min for H2AX - others on ice/immediate		same time	yes* comet	NA
inflammation	dna damage	Jackson 1989	106	Calf, Human	Isolated calf DNA and human neutrophils	in vitro	Neutrophil and DNA	Direct			Chelators and scavengers block neutrophil induced DNA damage		PMA activated neutrophils, iron		dna base damage (GCMS)	PMA activated neutrophils, iron	NA	NA	NA	NA	yes* antioxidant
inflammation	RONS	Jackson 1989	106	Calf, Human	Isolated calf DNA and human neutrophils	in vitro	Neutrophil and DNA	Direct			Chelators and scavengers block neutrophil induced DNA damage		PMA activated neutrophils, iron		dna base damage (GCMS)	PMA activated neutrophils, iron	NA	NA	NA	NA	yes* antioxidant
IR	epigenetic changes	Jacob 2013	405	Mouse	serum	in vivo	IR of CBA/J and C57Bl6	Indirect			One miRNA (miR-150) was selected as the most dose responsive at 24 h. It decreases with dose and with time up to 48 h, and responded similarly to fractionated IR. A few others also varied with dose. (Other miRNA were not strongly and linearly dose dependent).		IR (1-8 Gy gamma or 4-12 Gy fractionated x-ray)		miRNA (quantitiative)	IR (1-8 Gy gamma or 4-12 Gy fractionated x-ray)	24, 48 h	NA	NA	NA	NA	miR21, miR7, miR 34, miR 347 not significantly affected (Anova or CV).
IR	inflammation	Johnston 2011	107	Mouse	lung, blood plasma	in vivo	IR of animal	Indirect			Early and late dose-dependent increase in inflammatory signals in blood and inflammatory cells in lung. IL6 and CXCL1 dose dependently increased in blood at 1-4 h, then CXCL1 increased again at 9-12 months. Not significant until higher doses (5 Gy). No relationship between early and late inflammation (not the same animal). T-lymphocytes increased dose-dependently in lung at 12 months.		IR (0.5-10 Gy gamma)		IL6, CXCL1 in blood plasma	IR (0.5-10 Gy gamma)	1 h-15 months	NA	NA	yes	NA	response is early (1-4 h), then lower
RONS	dna damage	Jones 2007	108	Human and canine	lung, breast, and renal epithelial cells	in vitro	IR of cells in culture (while suspended)	Direct			Gamma IR dose-dependently increases lipid oxidation, reduced (partially) by antioxidant mixture (cocktail). High LET IR increases chromosomal damage, breaks reduced by antioxidants.	Lipid peroxidation	IR (0.5 to 5 Gy gamma)	measured 48 hrs after IR	chromosomal damage via FISH	IR (5 Gy heavy ion)	measured 30-48 hrs after exposure	different LET IR	same time range	yes	yes (antioxidant)
IR	RONS	Jones 2007	108	Human and canine	lung, breast, and renal epithelial cells	in vitro	IR of cells in culture (while suspended)	Direct			Gamma IR dose-dependently increases lipid oxidation, reduced (partially) by antioxidant mixture (cocktail). High LET IR increases chromosomal damage, breaks reduced by antioxidants.		IR (0.5 to 5 Gy gamma)		Lipid peroxidation	IR (0.5 to 5 Gy gamma)	48 hrs after IR	NA	NA	yes	yes (antioxidant)
IR	dna damage	Jones 2007	108	Human and canine	lung, breast, and renal epithelial cells	in vitro	IR of cells in culture (while suspended)	Direct			High LET IR increases chromosomal damage, breaks reduced by antioxidants.		IR (0.5 to 5 Gy gamma)		chromosomal damage via FISH	IR (5 Gy heavy ion)	measured 30-48 hrs after exposure	different LET IR	same time range	yes	yes (antioxidant)
IR	epigenetic changes	Kalinich 1989	406	Hamster, Mouse, Human	ovary, lung, neuro	in vitro	IR of CHO, V79, HeLa, C1300 cells	Indirect			Hypomethylation increases with dose and persists for 72 h. This correlates with shift of de novo and maintenance methyltransferases into the cytoplasm at 10 Gy.		IR (1-10 Gy gamma)		global methylation	IR (1-10 Gy gamma)	24-72 h	NA	NA	NA	NA
RONS	inflammation	Kang 2007	109	Human	keratinocytes (HaCaT and primary)	in vitro	UV of cells	Direct			UV increases and vitamin C (for 12 hrs after UV) reduces ROS and inflammation (IL8 and MCP-1)	DCFH-DA	UVB (0.01 J/cm2)	5-60 min (but not preincubated, so increasing with time)	IL8, MCP1 via ELISA	UVB (0.01 J/cm2)	4 h	NA	yes, but not all times measured	NA	yes* vitamin C
dna damage	cancer	Kang 2015	407	Mouse, Rat	embryonic fibroblasts, mammary gland	in vitro	IR of HSF1 overexpressing cells, DMBA of SD rats				Inhibiting NHEJ with HSF1 activates GI after IR, similar to Ku70 and Ku80 k/o. Reducing HSF1 with siRNA or k/o reduces breaks in the comet assay at 2 and 24 h. High HSF1 expressing DMBA induced mammary tumors were more aggressive. Paper claims to be about GI, but doesn't look at extended timepoints. I see it linking poor repair (genetic susceptibility) with cancer.	comet assay, aneuploidy	IR (5, 10 Gy gamma)	2-24 h (comet assay), 12-48 h (aneuploidy)	malignancy of tumor	DMBA	26 weeks	NA	NA	NA	NA
mutation	proliferation	Kaufmann 2008	111	Human	melanocytes and melanoma cell lines	in vitro	IR of cells	Indirect			A large fraction of melanomas have deficits in checkpoint function that normally limit proliferation after dna damage (IR), while normal melanocytes have functional checkpoints. The deficits are associated with proliferative gene signatures.	checkpoint function with BRDU, anti-histone H3	IR (1.5 Gy gamma)	2-8 h	proliferative gene expression	analyzed in untreated but defective cells		NA	NA	NA	NA
IR	epigenetic changes	Kaup 2006	408	Human	keratinocytes	in vitro	IR of cultured cells	Indirect	y		Non-quantitative screening suggests that repeat elements are hypermethylated under the same conditions that GI is seen (in other papers). SAT1 was studied in multiple clones. No overall significant change, but one region was significantly hypermethylated at 5 Gy (but not 0.5) and a different region at 5 Gy indirect (bystander). Effects apparently increase with dose, but not quantitative. Global h…		IR (0.1-5 Gy gamma)		global methylation, methylation of MLT1A and SAT1	IR (0.1-1 Gy gamma)	20 population doublings	NA	NA	possible	NA	The global methylation is N=1 (all tissues processed together), although the text reports that the banding pattern is consistant in four separate experiments with no quantification or results. MLT1A is tested again with two replicates, so this could add up to three? SAT1 is tested in multiple clones.
IR	RONS	Kawakita 2003	112	Mouse	macrophage (RAW 264.7 cells)	in vitro	IR of cells	Direct			Lower dose IR (0.1-0.5) but not higher dose IR increases expression of gamma glutamylcysteine synthase, required for glutathione synthesis, around 1-12 hrs after IR, mediated by AP-1, not NFkB.		IR (0.1-2 Gy gamma)		gamma glutamylcysteine synthase	IR (0.1-2 Gy gamma)	1-24 h	NA	NA	NA	yes (AP1 inhibitor)
IR	inflammation	Kern 2000	113	Mouse	endothelial (murine endothelioma)-PBMC- interactions	in vitro	IR +/- IL of PBMC or endothelial cells (mlEnd1)	Conflicting			Lower dose IR of either endothelia or blood cells dose-dependently decreases adhesion of PBMC (max between 0.1-0.5 Gy), whether endothelia were previously activated with IL1 or not. Reduction shown between 4 and 48 hours. IR of leukocytes reduces expression of L-selectin. Decrease adhesion means decreased inflammatory response.		IR (0.1-10 Gy x-ray) +/- IL1b		PBMC adhesion	IR (0.1-10 Gy x-ray) +/- IL1b	4-48 h	NA	NA	NA	NA	response is continuous (1-2 d)
RONS	dna damage	Khan 1998	114	Rat	lung	in vivo	IR of animal lung	Direct	y		IR of lung base also increases micronuclei in shielded lung apex- increases up to 18h then stable, while damage decreases then stabilizes over the same time in directly IR tissue. Conditioned media only slightly increases micronuclei in un-IR cells (no stats). 2mg SOD reduces the abscopal (bystander) effect.	NA	IR (10 Gy gamma)		micronuclei	IR (10 Gy gamma)	1-42 h	NA	NA	NA	yes* SOD
RONS	inflammation	Khan 2015	115	Mouse	liver hepatocytes	in vivo	IR of animal (Swiss-Albino mouse)	Direct			Single dose study looking at the effect of a test antioxidant compound gossypetin (3 days pre-treatment with 30 mg/kg) on ROS and inflammation. IR increases ROS and decreases antioxidant activity while increasing NFkB, TNFa, and IL6.	ROS (DCFDA, lipid peroxidation-TBARS, antioxidant activity -glutathione (GSH), SOD, catalase, FRAP, NRF2 translocation)	IR (5 Gy gamma)	6 h	inflammation (histology, serum TNFa and IL6, NFkB activation)	IR (5 Gy gamma)	6 h	same dose	same time	NA	yes (antioxidant)	another single dose study looking at the effect of a test antioxidant compound on ROS and inflammation.
inflammation	cancer	Kim 2004	116	Human	mammary epithelial (MCF10A)	in vitro	TGFb of MCF10A cells	Indirect			TGFb induces EMT (change in morphology, decrease in E-cadherin, measured at 48 h), and dose dependently increases invasion and migration in MCF10A cells (measured at 17 h?). EMT, migration and invasion requires p38 MAPK (and p38 MAPK dependent MMPs) and ERK, but not JNK1. p38 and ERK are phosphorylated within 1 hr.		TGFb (0.01-10 ng/mL)	17-48 h	migration, invasion	TGFb (0.01-10 ng/mL)	17 h	NA	NA	yes	yes
RONS	genomic instability	Kim 2006	409	Human/Hamster hybrid	GM10115 cell line	in vitro	IR GM10115 cell lines LS12 and Fe10-3	Indirect		y	ROS is higher in genetically unstable (previously irradiated) GM10115 clones than in stable parental clones, and the unstable clones had a greater mitocondrial contribution to H2O2 levels, associated with reduced respiration and Complex IV activity and reduced MnSOD activity (but not expression).	ROS (CM-H2DCFDA), H2O2 (Amplex Red)	IR (10 Gy x-ray, iron)	NA	chromosomal instability (FISH)	IR (10 Gy x-ray, iron)	NA	same dose	same time	NA	NA	Repeated measures of 2 unstable clones and one stable parent for comparison.
inflammation	dna damage	Kim 2015	117	Human	cervical, epidermal carcinoma line, keratinocyte	in vitro	IR of cells	Conflicting			TGFb decreases dna damage from IR by increasing NHEJ repair. H2AX decreases over 24 h, comet assay increases (maybe because of apoptosis).		IR (10 Gy gamma)		comet assay, H2AX	IR (10 Gy gamma)	30 m to 24 h	NA	NA	NA	NA
proliferation	mutation	Kiraly 2015	118	mouse	pancreas	in vivo	Cerulein in pancreas (C57Bl6)	Indirect			Proliferation creates rearrangement mutations from DNA damage via HR	proliferation (Ki-67)	cerulein (50 ug/kg)	5 d	FYDR (fluorescence)	cerulein (50 ug/kg)	10-15 d after last treatment	NA	yes	NA	NA
inflammation	mutation	Kiraly 2015	118	mouse	pancreas	in vivo	Cerulein in pancreas (C57Bl6)	Indirect			Frequent (but not individual or time separated) inflammation leads to rearrangement mutations via proliferation induced HR.	pathological inflammation (edema, infiltrate of neutrophils)	cerulein (50 ug/kg)	12 h	FYDR (fluorescence)	cerulein (50 ug/kg)	10-15 d after last treatment	NA	yes	NA	NA
inflammation	dna damage	Kirshner 2006	119	Mouse, Human	mammary epithelial cells, MCF10A	in vitro	IR of cells	Conflicting			Cells that are heterozygous or null for TGFb or exposed to TGFb receptor inhibitors have compromised dna damage response (H2AX complex formation, cell cycle inhibition) due to lack of ATM activation. Supplemental TGFb can restore response. Suggests that TGFb is essential to dna damage response.		IR (5 Gy x-ray or gamma)		phosphorylation of DDR proteins	IR (5 Gy x-ray or gamma)	15 min - 4h	NA	NA	NA	yes*TGFb ab, heterozygote
RONS	epigenetic changes	Kloypan 2015	410	Human	bladder, kidney	in vitro	H2O2 of bladder cancer and HEK293 cell lines	Direct			H2O2 increases and antioxidants prevent ROS, LINE-1 hypomethylation, increased GSH synthesis depleting Hcy and SAM. Results are less clear for individual methylation types.	ROS (DCFH-DA, protein carbonyl concentration)	H2O2 (20 uM)	1, 72 h	LINE1 methylation	H2O2 (20 uM)	72 h	same dose	same time, ROS measured earlier	NA	yes (a-tocopherol acetate and n-acetyl cysteine
proliferation	cancer	Korkola 1999	120	Rat	mammary gland	in vivo	MNU of COP vs WF rat (pn 50-60)	Conflicting			COP rats are resistant to tumors from MNU, DMBA and E2. They have sustained TEBs, hRAS mutations, and ductal proliferations after MNU like susceptible rats, but ductal proliferations and DCIS disappear with time compared with susceptible rats. Mutation not sufficient for sustained proliferation here.	terminal end bud proliferations, ductal proliferations, DCIS	MNU (50 mg/kg)	15-60 days	tumor (not measured, but susceptible vs resistant rat)	MNU (50 mg/kg)	NA	NA	NA	NA	NA
mutation	proliferation	Korkola 1999	120	Rat	mammary gland	in vivo	MNU of COP vs WF rat	Conflicting			Mutation not sufficient for sustained proliferation in COP rats. COP rats are resistant to tumors. They have sustained TEBs, hRAS mutations, and ductal proliferations after MNU like susceptible rats, but ductal proliferations and DCIS disappear with time compared with susceptible rats.	Ha-ras mutation	MNU (50 mg/kg)	15-60 days	terminal end bud proliferations, ductal proliferations, DCIS	MNU (50 mg/kg)	15-60 days	NA	UNK	NA	NA
IR	RONS	Kostyuk 2012	411	Human	endothelial (umbilical vein)	in vitro	IR of cells	Indirect	y		NO increases in the first 30 minutes after IR, then decreases (for lower doses 0.03-0.1 Gy) or increases (0.5 Gy and up) at later time points. eNOS mRNA decreases in tandem after IR. ROS (nonspecific) increases at 30 min-3 hour, but returns to baseline by 24 hours. Increase is dose dependent at 3 h. Extracellular DNA from IR exposed cells and oxidized DNA has a similar effect on NO and ROS: it su…		IR (0.03-1 Gy x-ray)		NO (CuFl), ROS (DCFH-DA)	IR (0.1-1 Gy x-ray)	30 m-24 h	NA	NA	non-linear for NO, linear for ROS	yes (TLR9 inhibitors)
inflammation	RONS	Kostyuk 2012	411	Human	endothelial (umbilical vein)	in vitro	IR of cells	Direct	y		NO increases in the first 30 minutes after IR, then decreases (for lower doses 0.03-0.1 Gy) or increases (0.5 Gy and up) at later time points. eNOS mRNA decreases in tandem after IR. ROS (nonspecific) increases at 30 min-3 hour, but returns to baseline by 24 hours. Increase is dose dependent between 0.03 and 0.5 Gy at 3 h. Extracellular DNA from IR exposed cells and oxidized DNA has a similar eff…		IR (0.03-1 Gy x-ray)		NO (CuFl), ROS (DCFH-DA)	IR (0.1-1 Gy x-ray)	30 m-24 h	NA	NA	non-linear for NO, linear for ROS	yes (TLR9 inhibitors)
dna damage	epigenetic changes	Koturbash 2005	412	Mouse	thymus, muscle	in vivo	IR of C57/Bl, C57/Bl6 mouse	Indirect			DNA is hypomethylated in thymus 6 h and 30 days after 5 Gy acute or fractionated IR. Females were more hypomethylated after 6 h, but fractionated IR was more persistent in males at 30 days. In muscle, there was only a slight hypomethylation at 6 h after acute IR, not other conditions. DSBs were significantly elevated in thymus at 6 h under both conditions, but were not significant at 30 days. Mus…	DSB (H2AX, ROPS)	IR (5 Gy x-ray acute and fractionated 0.5 Gy)	6 h, 30 day	global methylation (3HdCTP incorporation)	IR (5 Gy x-ray acute and fractionated 0.5 Gy)	6 h, 30 day	same dose	same time, DSBs are resolved faster	NA	NA
IR	epigenetic changes	Koturbash 2005	412	Mouse	thymus, muscle	in vivo	IR of C57/Bl, C57/Bl6 mouse	Indirect			DNA is hypomethylated in thymus 6 h and 30 days after 5 Gy acute or fractionated IR. Females were more hypomethylated after 6 h, but fractionated IR was more persistent in males at 30 days. In muscle, there was only a slight hypomethylation at 6 h after acute IR, not other conditions. DSBs were significantly elevated in thymus at 6 h under both conditions, but were not significant at 30 days. Mus…	DSB (H2AX, ROPS)	IR (5 Gy x-ray acute and fractionated 0.5 Gy)	6 h, 30 day	global methylation (3HdCTP incorporation)	IR (5 Gy x-ray acute and fractionated 0.5 Gy)	6 h, 30 day	NA	NA	NA	NA
IR	genomic instability	Koturbash 2006a	413	Mouse	spleen, thymus, liver	in vivo	IR of C57Bl/66 parents, analysis of progeny at p15	Indirect		y	Offspring of both parents had significant hypomethylation (offpring of treated males were NS hypomethylated but trending). The same groups had decreased DNMT1, DNMT3, and MECP2. DSBs were higher in the same groups, along with decreased Rad51 (HR repair) and PolB (BER). Given the timing, exposure would have been to mature sperm cells.		IR (2.5 Gy ?)		DSB (H2AX)	IR (2.5 Gy ?)	7 days, plus 15 d post natal	NA	NA	NA	NA
IR	epigenetic changes	Koturbash 2006a	413	Mouse	spleen, thymus, liver	in vivo	IR of C57Bl/6 parents, analysis of progeny at p15	Indirect		y	Offspring of both parents had significant hypomethylation (offpring of treated males were NS hypomethylated but trending). The same groups had decreased DNMT1, DNMT3, and MECP2. DSBs were higher in the same groups, along with decreased Rad51 (HR repair) and PolB (BER). Given the timing, exposure would have been to mature sperm cells.		IR (2.5 Gy ?)		global methylation (3HdCTP incorporation)	IR (2.5 Gy ?)	7 days, plus 15 d post natal	NA	NA	NA	NA
epigenetic changes	genomic instability	Koturbash 2006a	413	Mouse	spleen, thymus, liver	in vivo	IR of C57Bl/66 parents, analysis of progeny at p15	Indirect		y	Offspring of both parents had significant hypomethylation (offpring of treated males were NS hypomethylated but trending). The same groups had decreased DNMT1, DNMT3, and MECP2. DSBs were higher in the same groups, along with decreased Rad51 (HR repair) and PolB (BER). Given the timing, exposure would have been to mature sperm cells.	global methylation (3HdCTP incorporation)	IR (2.5 Gy ?)	7 days, plus 15 d post natal	DSB (H2AX)	IR (2.5 Gy ?)	7 days, plus 15 d post natal	same dose	same time	NA	NA
dna damage	epigenetic changes	Koturbash 2006b	414	Mouse	skin, thymus	in vivo	IR of mouse (strain not reported)	Indirect/Conflicting	y		Summary: direct IR results in breaks and hypomethylation at 6 h while bystander IR sees less breaks at 6 h, no change in methylation, but an increase in methylation associated protein expression (at least partly dependent on internal organ exposure). Both direct and indirect induce HR (Rad51) but not NHEJ associated proteins. No HR or methylation related expression changes induced by very low dos…	SSB and DSB (ROPS, H2AX), Rad51, Ku70	IR (1 Gy x-ray)	6h, 96 h	global methylation, DNMT1, 3a, 3b, MeCP2, MBD2	IR (1 Gy, 0.0013 Gy x-ray)	6h, 96 h	NA	same time	NA	NA
IR	epigenetic changes	Koturbash 2006b	414	Mouse	skin	in vivo	IR of mouse (strain not reported)	Indirect	y		Summary: direct IR results in breaks and hypomethylation at 6 h while bystander IR sees less breaks at 6 h, no change in methylation, but an increase in methylation associated protein expression (at least partly dependent on internal organ exposure). Both direct and indirect induce HR (Rad51) but not NHEJ associated proteins. No HR or methylation related expression changes induced by very low dos…		IR (1 Gy, 0.0013 Gy x-ray)		global methylation, DNMT1, 3a, 3b, MeCP2, MBD2	IR (1 Gy, 0.0013 Gy x-ray)	6h, 96 h	NA	NA	NA	NA	Error in methods- all measures are done in skin.
IR	epigenetic changes	Koturbash 2008a	415	Mouse	spleen	in vivo	IR of C57Bl/6 male and female mice	Indirect	y		IR increased direct and bystander spleen ROPS more in males than in females, and this difference was reversed with gonadectomies (male response was lower, female was higher). A similar pattern occurred for global methylation, except hypomethylation was more persistant (to 96 h) and hypomethylation in males after direct IR remained strong after ORX. No significant changes in breaks or methylation …		IR (0.01, 1 Gy x-ray)		global methylation (3HdCTP incorporation)	IR (0.01, 1 Gy x-ray)	6h, 96 h	NA	NA	response only at higher dose	gonadectomy	some inconsistancy between writing and graphic results
dna damage	epigenetic changes	Koturbash 2008a	415	Mouse	spleen	in vivo	IR of C57Bl/6 male and female mice	Indirect	y		IR increased direct and bystander spleen ROPS more in males than in females, and this difference was reversed with gonadectomies (male response was lower, female was higher). A similar pattern occurred for global methylation, except hypomethylation was more persistant (to 96 h) and hypomethylation in males after direct IR remained strong after ORX. No significant changes in breaks or methylation …	SSB and DSB (ROPS)	IR (0.01, 1 Gy x-ray)	6h, 96 h	global methylation (3HdCTP incorporation)	IR (0.01, 1 Gy x-ray)	6h, 96 h	both respond only to higher dose	same time of onset, but hypomethylation lasts longer	response only at higher dose	NA	some inconsistancy between writing and graphic results
IR	epigenetic changes	Koturbash 2008b	416	Mouse	spleen	in vivo	IR of C57Bl/6 male and female mice	Indirect	y		Sexes responded differently. Only miRNA-150 (down) and miRNA-34a (tumor suppressor up) responded the same between sexes, and only for directly IR. No common responses found for indirect IR, however (different) miRNAs that modify Notch1 and p38 were decrease after both male and female indirect IR, coinciding with increases in the expression of these proteins. Most of these changes (except miRNA-34…		IR (0.01, 1 Gy x-ray)		miRNA microarray, qRT-PCR, immunohistochem	IR (0.01, 1 Gy x-ray)	6h, 96 h (miRNA)	NA	NA	response only at higher dose	gonadectomy
dna damage	epigenetic changes	Koturbash 2017	417	Mouse	brain	in vivo	IR of C57Bl/6	Indirect/Conflicting			DNA breaks varied between sites. Frontal cortex showed dose dependent increase at both time points, others showed dose independent temporary damage (cerebellum) or no increase (olfactory bulb). Hippocampus had initial damage but no subsequent damage. P38 was inversely correlated with DNA damage at higher fractions. DNMTs, MCP2 also varied between tissues, but did not correspond to the DNA damage …	SSB and DSB (ROPS)	IR (0.1-0.5 Gy fractionated (0.1 Gy) x-ray	6 h, 24 h	global methylation (3HdCTP incorporation), immunoblot for DNMT, MeCP2, p53	IR (0.1-0.5 Gy fractionated (0.1 Gy) x-ray	6 h, 24 h	No obvious correlation	Generally occur over the same time points.	No, hypomethylation occurs at a lower dose in some tissues.	NA
IR	epigenetic changes	Koturbash 2017	417	Mouse	brain	in vivo	IR of C57Bl/6	Indirect			DNA breaks varied between sites. Frontal cortex showed dose dependent increase at both time points, others showed dose independent temporary damage (cerebellum) or no increase (olfactory bulb). Hippocampus had initial damage but no subsequent damage. P38 was inversely correlated with DNA damage at higher fractions. DNMTs, MCP2 also varied between tissues, but did not correspond to the DNA damage …	SSB and DSB (ROPS)	IR (0.1-0.5 Gy fractionated (0.1 Gy) x-ray	6 h, 24 h	global methylation (3HdCTP incorporation), immunoblot for DNMT, MeCP2, p53	IR (0.1-0.5 Gy fractionated (0.1 Gy) x-ray	6 h, 24 h	NA	NA	NA	NA
IR	epigenetic changes	Kovalchuk 2004	418	Mouse	muscle, liver	in vivo	IR of C57/Bl	Indirect			No significant response to acute IR, while fractionated IR resulted in hypomethylation in males (ns in females). Methylation of P16 and MGMT does not correlate well with changes in expression. Methylation varies between acute and chronic, and male and female.		IR (0.5 Gy x-ray - fractionated over 10 days or acute)	2 h	global methylation (3HdCTP incorporation), p16INKa and MGMT methylation and expression	IR (0.5 Gy x-ray - fractionated over 10 days or acute)	2 h	NA	NA	NA	NA
dna damage	mutation	Kuhne 2000	121	Human	Primary lung fibroblasts	in vitro	xray and alpha particle IR of cells	Indirect			number of dsbs misrejoined increases with dose (because more dsbs). Not all dsbs misrejoined.	DSBs via PFGE	IR (10-80 Gy x-ray and alpha)	immediate?	misrejoined measured by hybridization	IR (5-80 Gy alpha, 80-320 Gy x-ray)	24 hr	NA	NA	NA	NA
IR	proliferation	Kutanzi 2010	122	Rat	mammary gland	in vivo	IR +E2 (7.5 mg) of ACI rat	Conflicting			ACI rats (model for estrogen responsive mg tumors vs COP, which are not responsive) exhibit no proliferation or hyperplasia following IR alone, but with E2+IR they show increased proliferation and proliferation/apoptosis ration after 6-18 wks.		IR (3 Gy X-ray)		hyperplasia, proliferation (Ki67), apoptosis	IR (3 Gy X-ray)	14-26 wk old	NA	NA	NA	NA
hormones	hyperplasia	Kutanzi 2013	123	Rat	mammary gland	in vivo	E2 + IR of ACI rat	Indirect			Estrogen causes mammary hyperplasia in ACI rats, alone or in combination with IR.		E2 (7.5 mg/90 day)		hyperplasia	E2 (7.5 mg/90 day)		NA	NA	NA	NA
IR	hyperplasia	Kutanzi 2013	123	Rat	mammary gland	in vivo	IR +E2 (7.5 mg) of ACI rat	Conflicting			Same results on hyperplasia (exact same rats/measurements?) as Kutanzi 2010 (not referenced), plus some effects on methylation, DNA repair proteins, and gene expression. 6 weeks after E2, IR, or IR+E2 they see hypomethylation and increase in DNA methyltransferases Increase in DNA methyltransferases continues for E2 or E2+IR, not IR. BER and NHEJ proteins increase 6 wk after E2 and E2+IR (but not …		IR (3 Gy X-ray)		methylation, DNA repair protein, p42/p44 MAPK(ERK) expression,	IR (3 Gy X-ray)	14-26 wk old	NA	NA	NA	NA
IR	epigenetic changes	Kutanzi 2013	123	Rat	mammary gland	in vivo	IR +E2 (7.5 mg) of ACI rat at 9 wk	Indirect			IR (as well as E2 and combined IR and E2) hypomethylates globally at 6 wks after IR. No significant effect at later time points. DNMT1 but not 3 is increased at 6 and 12 w, not later (E2 and IR+E2 increases both DNMTs at most time points). IR increased histone H3 methylation, H4 acetylation, H3 phosphorylation at 12 weeks.		IR (3 Gy x-ray)		global methylation, DNMT expression, histone methylation	IR (3 Gy x-ray)	6-18 w	NA	NA	NA	NA
IR	epigenetic changes	Kwon 2016	419	Mouse	lung	in vivo, in vitro	IR of C57Bl/6, endothelial cells, expression in fibroblast cells	Indirect			miR21 and miR84 are both increased in IR tissue. miR21 increases at 2-4 weeks, causes collagen deposition in fibroblasts and fibrosis but NOT EMT in endothelial cells.		IR (90 Gy, 5, 20 Gy x-ray)		miRNA microarray for collagens, qRT-PCR miRNA miR-21	IR (90 Gy, 5, 20 Gy x-ray)	3 d, 1-4 wk	NA	NA	NA	NA	control was right lung (left was exposed) so possible bystander effects.
IR	dna damage	Lall 2014	420	Mouse, Human	spleen, small intestine, fibroblasts, lymphocytes	in vitro	IR of fibroblasts, lymphocytes in culture	Indirect			Low dose (0.1 Gy) IR in physiological (5%) O2 in culture reduces dna damage and increases survival in response to 4 Gy IR. ROS increased by the lower dose stabilized HIF1 and leads to a shift from oxidative metabolism to glycolysis. Reducing glycolysis with HIF1 knockdown or 2DG reduces the protective effect caused by the the low dose on the higher dose in vitro or in vivo respectively. No data o…		IR (0.05-4 Gy x-ray)		DSB (H2AX)	IR (0.05-4 Gy x-ray)	1 h	NA	NA	NA	NA	most results relate to metabolism and survival, which is not captured here
IR	RONS	Leach 2001	421	Human, Hamster	skin, breast, and prostate cancer cell lines, CHO cells	in vitro	IR of cell culture	Direct			IR increases RONS within minutes in a subset of cells (20-80%). The change in fluorescence is constant with increasing dose, but the percentage of cells increases with dose. RONS depends on mitochondria presence, potential, permeability transition pore, and calcium signaling, suggesting that it is released by mitochondria and propagated by MTptp and calcium signals between mitochondria. In most c…		IR (1-10 Gy gamma)		DCFH	IR (1-10 Gy gamma)	0-20 minutes	NA	NA	NA	yes (mitochondrial transition, calcium)
IR	RONS	Leach 2002	422	Hamster	ovary	in vitro	IR of CHO cells	Direct			IR increases NOS1 activity (n-NOS, but expressed widely including in MG ref elsewhere) in the first 30 min after IR, max at 5 minutes, back to baseline by 30 min. Blocked by overexpression of dominant negative NOS1 and dominant negative SHP2 (not clear why, because not phosphorylated at Tyr). NO is increased by IR - shown by increased cGMP production (NO sensitive guanylate cyclase), RONS via DCF…	NOS activity	IR (2 Gy gamma)	2-30 min	DCFH, guanylate cyclase activation by NO, Tyr nitration, ERK 1/2 activation	IR (2 Gy gamma)	2-10 min or 0-4 min (RONS)	same	same	NA	yes (NOS dom neg, NOS inhibitor, SOD mimic)
RONS	inflammation	Lee 1998	124	Human	fibroblasts (normal and AT)	in vitro	IR of cells	Direct			IR activates NFkB. Activation depends on ATM kinase activity phosphorylating IKKb, independent of TNFa. Blocked by NAC in culture (unknown duration of pretreatment), but not PDTC (NO).		IR (20 Gy gamma)		NFkB activation	IR (20 Gy gamma)	15m-5h	NA	NA	NA	yes* NAC, not PTDC (NO)
RONS	inflammation	Lee 2010	125	Human, mouse	keratinocyte (HaCaT)	in vivo, in vitro	UV of cells, animal	Direct			UV increases and capsiate (in vitro: 30 min before, in vivo: before and between UV) reduces ROS and p- of SRC kinases, EGFR, p38, ERK, NFkB, and expression of COX2, IL6, IL8, TNFa and MMPs 2 and 9. SRC/EGFR mediate at least some of ERK, COX2 activation, because EGFR inhibitor decreases activation of these (other downstream events and ROS not tested with EGFR inhibitor).	DCFH-DA (in vitro only)	UVB (0.01 or 0.02 J/cm2 in cells)	3 h	ERK, p38, NFkB, COX2, IL6, IL8, TNFa, EGFR, SRC kinases	UVB (0.25 J/cm2 in skin	30 min-16 h (varies with target)	NA	NA	NA	yes* capsiate
IR	epigenetic changes	Lee 2014	423	Human	PBMC	in vitro	IR of blood	Indirect			Different doses were associated with different miRNAs and directional changes in expression. 0.5 and 1 Gy increased expression, 5 Gy decreased expression of different miRs. miR185-5p was the only significant for both 0.5 and 1 Gy. They used previous data on gene expression to select miRs for reporting.		IR (0.5-5 Gy gamma)		miRNA microarray	IR (0.5-5 Gy gamma)	24 h	NA	NA	NA	NA
IR	epigenetic changes	Lee 2015	424	Human	blood (leukocytes and lymphocytes)	in vivo	nuclear workers	Indirect			Global methylation was inversely correlated and LINE1 methylation was correlated with IR exposure in the last 1.5 yrs. For total cumulative dose over time, the direction of relationships were consistant but mostly insignificant and not dose-dependent.		IR (7mSv-150mSv)		global methylation, LINE1, satellite 2, chromosomal aberration	IR (7mSv-150mSv)	years	NA	NA	NS	NA
epigenetic changes	genomic instability	Lee 2015	424	Human	blood (leukocytes and lymphocytes)	in vivo	nuclear workers	Indirect		y	Overall results not totally clear and consistant. Within the workers, global methylation was inversely correlated with chromosomal damage and LINE1 methylation was marginally but non significantly associated with chromatid damage. In the control groups, the relationship with chromosomal damage was not significant, and LINE1 methylation was significantly inversely related to chromosome damage.	global methylation, LINE1, satellite 2	IR (7mSv-150mSv)	years	chromosomal aberration	IR (7mSv-150mSv)	years	NA	NA	NA	NA
inflammation	cancer	Liakou 2016	126	Human	mammary fibroblasts	in vivo	IR of fibroblasts	Direct			IR of confluent fibroblasts stimulated premature senescence with increased MMP activity, decreased collagen, presumed by via autocrine TGFb. TGFb can induce senescence marker, and TGFb or smad inhibition inhibits the marker. TGFb is required for senescence induced in fibroblasts by breast cancer cells or ionizing radiation. NFkB or p38-MAPK inhibition have no effect on the marker.		IR (50 Gy gamma)		mmp, collagen, senescent markers	IR (50 Gy gamma)	24h?	NA	NA	NA	yes*TGFb
IR	mutation	Liang 2007	127	Mouse	hematopoietic cells	in vivo	IR of animal (C57Bl6 xC3H)				Mutation type varies with age, repair pathway. Adults have point mutations and deletions from IR. Fetal lack dna polymerase type, no BER, no point mutations, get HR recombination and potential mutation via loss of heterozygosity.		IR (1 Gy x-ray)		HPRT, APRT assay	IR (1 Gy x-ray)	10-60 d	NA	NA	NA	NA
IR	epigenetic changes	Lima 2014	425	Mouse	liver, lung	in vivo	IR of C3H/HeN mice	Indirect			Methylation status (including of LINE1) varies by tissue, gene, and time after IR, and slight but significant effects are still seen at 120 days. LINE1 tends to be hypomethylated at 1-7 days. Methylation does not correlate with expression.		IR (0.1-1 Gy high LET (Fe ion)		methylation of various genes and LINE1 repeat	IR (0.1-1 Gy high LET (Fe ion)	1, 7, 30, 120 d	NA	NA	NA	NA
RONS	genomic instability	Limoli 2003a	426	Human-Hamster hybrid	GM10115 cell line	in vitro	Cell lines exposed to hydrogen peroxide or glucose oxidase	Indirect		y	Chronic but not acute oxidative stress increases chromosomal instability. Cells were treated daily for 1 hr for 10 (200uM H2O2) or 30 days (all other treatments and doses). Interestingly, externally added H2O2 is metabolized rapidly, so an enzymatic generating system is more effective at generating chronic H2O2.	H2O2 measured with colormetric assay using HRP	H2O2 (25-200 uM) or glucose oxidase (5-50 mU/mL)	5, 15, 30 d of chronic treatment	chromosomal aberrations in metaphase cells	H2O2 (25-200 uM) or glucose oxidase (5-50 mU/mL)	some delay after end of chronic treatment	NA	NA	increases with dose	NA
RONS	dna damage	Limoli 2003b	427	Human-Hamster hybrid	GM10115 cell line	in vitro	Cell lines established from IR exposed genomically stable and unstable clones	Indirect			Unstable clones have higher ROS and more mitochondria than stable clones, but no difference in oxidative damage to nucleotide bases.	CM-H2DCFDA	IR (7.5 or 10 Gy x-ray)	NA	GC-MS for oxidative base damage	IR (7.5 or 10 Gy x-ray)	NA	same dose	same time	NA	NA	interesting difference between ROS link to dna damage and instability
RONS	genomic instability	Limoli 2003b	427	Human-Hamster hybrid	GM10115 cell line	in vitro	Cell lines established from IR exposed genomically stable and unstable clones	Indirect		y	Unstable clones have higher ROS and more mitochondria than stable clones, but no difference in oxidative damage to nucleotide bases.	CM-H2DCFDA	IR (7.5 or 10 Gy x-ray)	NA	FISH	IR (7.5 or 10 Gy x-ray)	NA	same dose	NA	NA	NA
IR	mutation	Little 2014	128	Human	lymphocytes	in vivo	circulating lymphocyes after occupational and diagnostic exposure to x-ray	Indirect			Significant dose response of translocations measured with FISH, including with exposures < 0.1 Gy. No significant departure from linearity, and response was still significant when restricted to <0.1 Gy. Little decay of translocations with time. Personal diagnostic medical exposures exceeded occupational exposures. No significant relationship of exposure with unstable aberrations.		IR (mean 0.029, range 0-0.136 Gy x-ray)		chromosomal translocations and aberrations	IR (mean 0.029, range 0-0.136 Gy x-ray)	6 years	NA	NA	NA	NA
mutation	cancer	Little 2017	129	Model	Modeling paper	modeling	variable spontaneous and mutagen associated mutation rates	Indirect			Models cancer attributable to mutagens or spontaneous mutation based on different stem/transit cell behavior, mutagen potency, and number of stem cell divisions, assuming exposure only in the latter 2/3 of life (occupational, etc). Overall, estimated attribution varies between 20 and 80% attributed to mutagen, increasing with the number of mutations required for cancer and the mutagenicity of the…	NA	NA	NA	NA	NA	NA	NA	NA	NA	NA
RONS	dna damage	Lorat 2015	130	Human	dermal and foreskin fibroblasts	in vitro	H202 in cell culture	Indirect			SSBs but no DSBs at 0.1 mM, some DSBs at 1 and 10 mM.		H2O2 (0.1-10mM (5 min))		XRCC1, pKu70	H2O2 (0.1-10mM (5 min))	5-30 min after treatment	NA	NA	yes	NA
IR	dna damage	Lorat 2015	130	Human	dermal and foreskin fibroblasts	in vitro	Low and high let IR	Indirect			The number, distribution and repair kinetics of double strand breaks vary with LET. Low LET dsbs are randomly distributed, high LET dsbs are clustered, with more dsbs and more clusters in heterochromatin. Breaks in euchromatin are marked within 5 min by NHEJ and disappear (are repaired) within the first hour. Heterochromatin are marked and repaired more slowly by NHEJ.		IR (6-30 Gy low let photon, 1.5 Gy est high let carbon)		pKu70, 53BP1, H2AX, pXRCC1	IR (6-30 Gy low let photon, 1.5 Gy est high let carbon)	5 min - 48h after IR	NA	NA	NA	NA
IR	proliferation	Loree 2006a	131	Rat	mammary gland	in vivo	IR (5 Gy) of Long-Evans rat	Indirect			Adult (6 month old) Long-Evans rats exposed to IR, examined for methylation, DNA repair, proliferation and apoptosis 6 and 96 hours after IR. Increase in Hypomethylation, HR, NHEJ and BER repair proteins, at both times, ERK, AKT, cyclin D1 at 96 h, and apoptosis followed by proliferation (measured with PCNA, which also is part of DNA repair so maybe not best label).		IR (5 Gy x-ray)		methylation, DNA repair expression, p42/44 (ERK), AKT, cyclin 1, proliferation (PCNA- maybe not best marker), apoptosis	IR (5 Gy x-ray)	6, 96 h	NA	NA	NA	NA
IR	epigenetic changes	Loree 2006b	131	Rat	mammary gland	in vivo	IR of Long-Evans female rat	Indirect			Mammary tissue is hypomethylated after IR at 6 and 96 h, correlated with decreased expression of DNMTs and activation of DNA repair via HR, NHEJ, and BER. Proliferation is slightly elevated, but not as much as apoptosis.		IR (5 Gy x-ray)		global methylation (3HdCTP incorporation), immunoblot for DNMT, MeCP2, others	IR (5 Gy x-ray)	6, 96 h	NA	NA	NA	NA	Proliferation also assessed via PCNA
apoptosis	inflammation	Lorimore 2001	132	Mouse	Spleen, bone marrow	in vivo	IR of animal	Direct			IR increases macrophage activation within 6 hrs, increases with time and dose. Activated by (p53 dependent) apoptosis. Potency of macrophage and neutrophils varies by genetic background.		IR (4 Gy gamma)		macrophage activation (multiple)	IR (0.25-6 Gy gamma)	0-24 h	NA	NA	yes	partially
IR	inflammation	Lorimore 2001	132	Mouse	spleen, bone marrow	in vivo	IR of animal (C57Bl6, CBA/CA, p53+/+, p53-/-)	Indirect			In C57Bl6 mice, IR increases macrophage activation within 6 hrs, increases with time and dose (only significant at 1+ Gy). Not a direct effect of IR: activated by (p53 dependent) apoptosis, but at a delay. Neutrophil infiltration has same time course (dose not tested). CBA/CA mice (sensitive to leukemia after IR) had less activation and no superoxide activity/oxidative burst without PMA.		IR (0.25-6 Gy gamma)		macrophage activation	IR (0.25-6 Gy gamma)	0-24 h	NA	NA	yes	partially	response increases with time (macrophage)
IR	genomic instability	Lorimore 2005	133	Mouse	bone marrow	in vivo	IR of animal (CBA/CA)	Indirect/Conflicting	y	y	Bone marrow transplant model: IR or non-IR donors, 9.5 Gy IR recipient. Only IR or mixed IR/non-IR donors increase chromosomal aberrations. Non IR does not (despite IR of host!). IR cells have less clonogenic capability (reduced proliferation). Non-IR cells show aberrations when transplanted with IR cells, but not when only exposed to IR conditioned media before transplanation- so requires some f…		IR (4-9.5 Gy gamma CS)		chromosomal (chromatid) aberration	IR (4 Gy gamma CS)	30-100 d	NA	NA	NA	NA
inflammation	RONS	Lorimore 2008	134	Mouse	hematopoietic stem cells	in vivo	IR of animal (C57Bl6, CBA/CA)	Direct	y	y	Macrophages from IR exposed mice can induce genomic instability via TNFa and RONS. Conditioned media from bone marrow or macrophages extracted immediately after IR increases genomic instability in unexposed cells when both are from CBA/ca mice (mice vulnerable to radiation induced myeloid leukemia, have pro-inflammatory response to IR), but not when donor or recipient is C57Bl/6 (anti-inflammator…	Macrophage	IR (4 Gy gamma)		non-clonal chromosomal aberrations (blocked by RONS inhibitors)	IR (4 Gy gamma)	7-9 days	NA	NA	NA	yes* antioxidant
inflammation	genomic instability	Lorimore 2008	134	Mouse	hematopoietic stem cells	in vitro	IR bystander effect	Direct	y	y	Macrophages from IR exposed mice can induce genomic instability via TNFa and RONS. Conditioned media from bone marrow or macrophages extracted immediately after IR increases genomic instability in unexposed cells when both are from CBA/ca mice (mice vulnerable to radiation induced myeloid leukemia, have pro-inflammatory response to IR), but not when donor or recipient is C57Bl/6 (anti-inflammator…	Macrophage	IR (4 Gy gamma)		non-clonal chromosomal aberrations	IR (4 Gy gamma)	7-9 days	NA	NA	NA	yes* TNFa ab, ROS, NO
inflammation	genomic instability	Lorimore 2011	135	Mouse	bone marrow	in vivo	IR of animal (C57Bl6, CBA/CA)	Direct	y	y	In C57BL/6 mice (but not mice vulnerable to radiation induced myeloid leukemia), soluble factors released by IR bone marrow significantly reduce colony forming efficiency of non-IR bone marrow within 1 hour and 3 months after IR. Mediated by (requires) TNFa, FASL, MAPK, SAPK, ROS, and COX2. Conversely, marrow media from IR exposed CBA/CA (but not C57BL/6) mice significantly increased chromosomal …		IR (4 Gy gamma)		colony forming efficiency, non-clonal chromosomal aberrations	IR (4 Gy gamma)	1 hr, 3 months	NA	NA	NA	yes*TNFa ab, COX2/antioxidant
inflammation	apoptosis	Lorimore 2013	136	Mouse	bone marrow	in vivo	IR of animal (C57BL6)	Direct	y		Inflammatory cytokines induced by IR and p53 in p53+/+ bone marrow cause apoptosis of damaged cells through a p53 independent pathway, limiting chromosomal aberrations in p53 -/- cells. Uses p53+/+ or -/- C57BL6 mice.	anti-TNFa, FASL, COX2	IR (4 Gy gamma)		subG0 cells (cell killing/apoptosis)	IR (4 Gy gamma)	24 h	NA	NA	NA	yes
hyperplasia	cancer	Luo 2009	137	Mouse	mammary gland	in vivo	FAK inducible K/O in MMTV/PyVT susceptibe mice	Direct			Interventions (FAK k/o) that reduce stem cell self-renewal, mammosphere formation and migration (of stem cells from tumors) also reduce formation of hyperplastic nodules (statistical significance not provided) and mammary tumorigenesis.	hyperplastic nodules	FAK	5-8 wk of age	tumor latency, number, sixe	FAK	8-28 wk of age	NA	yes	NA	NA
IR	epigenetic changes	Luzhna 2015	428	Rat	mammary gland	in vivo	IR of Long-Evans female rat	Indirect			IR generally hypomethylates LINE1, particularly in the first 6-96 hours (mostly non-significant after that). Expression of LINE1 is initially suppressed, but increases after 96 hours (so delayed or not related). Minor (mostly non-significant) increases in LINE1 and c-MYC protein in a few conditions.		IR (0.1-2.5 Gy x-ray)		LINE1 methylation (COBRA bisulfate conversion assay)	IR (0.1-2.5 Gy x-ray)	6h-24w	NA	NA	no	NA
IR	RONS	Lyng 2001	138	Human	HPV keratinocytes	in vitro	IR of cells (0.5-5 Gy low let)	Indirect	y		RONS spreads between cells - media from cells 1 h after IR increases RONS in un-IR cells within 1 hr, lasts 24 hrs		IR (0.5-5 Gy CO gamma)		DCHF-DA	IR (0.5-5 Gy CO gamma)	30s, 1 hr, 6, 12, 24 h	NA	NA	NA	NA
proliferation	mutation	Madas 2011	139		Modeling paper	modeling	Modeling paper	Indirect			Model fits compensatory proliferation leading to mutations arising from replication. Model assumes long term expsoure to high let IR (radon in bronchial epithelia).	NA	NA	NA	NA	NA	NA	NA	NA	NA	NA
IR	dna damage	Madugundu 2014	140	NA	oligonucleotides	isolated DNA	IR of isolated dna (>50 Gy)	Indirect			IR makes oxidative lesions		IR (>50 Gy gamma)		LC-MS of oxidation products	IR (>50 Gy gamma)	0-6 hr	NA	NA	NA	NA
stroma	proliferation	Maffini 2004	141	Rat	mammary gland	in vivo	NMU of animal (WF rat)	Indirect	y		Stroma exposed to carcinogens supports the growth of neoplasms and carcinomas from untreated transplanted epithelial cells, while unexposed stroma does not support the growth of neoplasms or carcinomas from epithelial cells exposed to carcinogens. Stroma exposed rat neoplasm latency was the same as intact rat latency. No correlation between ras mutation and tumor: Ha-ras-1 mutations were present …		NMU (50 ug/mL)		neoplasm, carcinoma	NMU (50 ug/mL)	up to 9 months after transplant	NA	NA	NA	NA
stroma	proliferation	Maffini 2005	142	Rat	mammary gland	in vivo	tumor injection of animal (WF rat)	Indirect	y		NMU induced tumor cells injected into 24-150 day old virgin rats and multiparous rats. Young and nulliparous stroma is more conducive to the growth of transplanted tumor cells (following NMU) than older or multiparous stroma.		tumor transplant		tumor development	tumor transplant	up to 6 months after transplant	NA	NA	NA	NA
inflammation	cancer	Mahdi 2018	143	Mouse	mammary gland, intestine, thymus, other	in vivo	IR of mutant C57Bl/6 + NFKB inhibitor	Indirect			PALB2 mutation (can't bind with BRCA1 and presumably interferes with HR) leads to slower clearance of H2AX after IR, interferes with checkpoint and apoptotic response to damage and accelerates tumor development (mostly thymus- no mg tumors in mutants). Inhibiting NFkB with TPCA-1 before IR restores apoptosis and impairs tumor development.		IR (3 Gy gamma)		tumor development	IR (3x 2 Gy gamma)+-NFKB inhibitor	700 day	NA	NA	NA	yes
RONS	dna damage	Manna 2015	144	Mouse	Splenocytes	in vitro	In vitro IR (6 Gy)	Direct			Antioxidant (naringin 50 and 100 uM) blocks RONS, DNA damage, and inflammation measured 6 hrs after IR.	DCHF-DA and lipid peroxidation (TBARS)	IR (6 Gy gamma)	6 hrs after IR	DSBs (DNA-PK, H2aX), inflammation (NFkB, p38-MAPK, iNOS, Cox2), cell cycle.	IR (6 Gy gamma)	6 hrs after IR	one dose	one time point	NA	yes (antioxidant)
IR	RONS	Manna 2015	144	Mouse	Splenocytes	in vitro	In vitro IR (6 Gy)	Direct			Antioxidant (naringin 50 and 100 uM) blocks RONS, DNA damage, and inflammation measured 6 hrs after IR.		IR (6 Gy gamma)		DCHF-DA and lipid peroxidation (TBARS)	IR (6 Gy gamma)	6 hrs after IR	NA	NA	NA	yes
RONS	inflammation	Manna 2015	144	Mouse	Splenocytes	in vitro	IR of cells	Direct			Antioxidant (naringin 50 and 100 uM 1 hr pretreatment) blocks RONS, DNA damage, and inflammation (p-p38-MAPK, NFkB activation and nuclear translocation (via IKK/IkBa), COX2, iNOS, MCP1, CRP, measured 6 hrs after IR. Also notes decreased antioxidant activity after IR, restored by naringin. p38 inhibition by NG is dose dependent, the rest is not reported, but appears somewhat dose-dependent.	DCHF-DA and lipid peroxidation (TBARS)	IR (6 Gy gamma)	6 hrs after IR	p38-MAPK, IKK, IkB, NFkB, COX2, iNOS, MCP1, CRP	IR (6 Gy gamma)	6 hrs after IR	same doses	NA	NA	yes* naringin (dose-dependent)
RONS	inflammation	Martin 2008	145	Human	keratinocytes, reconstituted epidermis	in vitro	UV of cells	Direct			UV increases and feverfew (strong antioxidant against ferric, oxygen, superoxide, hydroxyl, and peroxynitrite radicals) 2 hrs before UV mitigates ROS and inflammation (IL1) in keratinocytes and reconsitituted epidermis respectively (different model, different doses).	DCFH-DA	UV (95% UVA 5% UVB) 0.42 J/cm2	1 h	Il1	UV (95% UVA 5% UVB) 6.2 J/cm2	24 h	NA	NA (different tissue)	NA	yes* feverfew
RONS	dna damage	Martin 2014	146	Human	lymphocytes	in vitro	IR of lymphocytes (2 Gy)	Direct and conflicting			Mutation of a mitochondrial protein increased ROS, DNA damage, and slowed repair. Inhibited with antioxidants.	DCHF-DA for RONS or DHE for superoxides	IR (10 Gy gamma)	immediate ice, 8 min assay	H2aX, comet assay	IR (2 Gy, 2-5 Gy gamma)	H2aX 1-24 h, comet immediate	different doses	yes (both respond immediately)	NA	yes (antioxidants)
IR	RONS	Martin 2014	146	Human	lymphocytes	in vitro	IR of lymphocytes (2 Gy)	Indirect			IR increases RONS and dna damage. Anti-oxidant NAC (10 uM) which replenishes glutathione, reduces H2aX and DBS in neutral comet assay in mutant but not wildtype IR treated cells (reduces extra IR damage to normal IR damage). Does not measure RONS reduction from antioxidant.		IR (10 Gy gamma)		DCHF-DA for RONS or DHE for superoxides	IR (10 Gy gamma)	immediate ice, 8 min assay	NA	NA	NA	NA
RONS	inflammation	Martinez 2016	147	Mouse	skin	in vivo	UV of animal	Direct			UVB induced and antioxidant hesperidin methyl charcone (effective on ABTS, ferric and hydroxyl radicals, lipid peroxidation, given 12h before to 6 hr after), inhibits oxidative stress (decrease in antioxidants, increase in oxidative activity), cytokine release (TNFa, IL1, IL6, IL10)	lipid peroxidation (t-BOOH), superoxide anion production (NBT), NOX2 mRNA, antioxidant capacity (calalase, GST, FRAP, ABTS)	UVB (4.14 J cm2)	2-12 h	cytokine release (TNFa, IL 1, 6, 10)	UVB (4.14 J cm−2)	4 h	NA	NA	NA	yes* HMC
mutation	cancer	Martins 2006	148	Mouse	lymphoma	in vitro	Reversible knock out of p53 in Eu-myc lymphoma tumor cells	Direct			Replacing p53 function makes lymphocyte cancers regress, until p53 function is impaired again or another gene is mutated.		p53		proliferation, survival	p53	NA	NA	NA	NA	yes
IR	proliferation	Marusyk 2009	149	Mice	bone marrow stem cells	in vivo	IR of mouse (Balb/C, 5-10 Gy X-ray)	Indirect			IR reduces fitness of stem cells via RONS (and DNA damage?), allowing certain oncogene expressing cells to proliferate (NOTCH) over others (AKT, BCL).		IR (5-10 Gy X-ray)		growth of transplanted cells into irradiated recipients as indication of fitness	IR (5-10 Gy X-ray)	1-4 mo	NA	NA	NA	NA
mutation	cancer	Marusyk 2014	150	Human, Mouse	mammary gland	in vivo	cancer cell transplant	Indirect			With human breast cancer clones transplanted to mouse, one clone can promote the expansion of other clones, and clonal mixtures can enhance growth of the tumor as a whole.		NA	NA	tumor growth, size	NA	NA	NA	NA	NA	NA
RONS	inflammation	Matsuzawa 2005	151	Mouse	immune dendritic cells and splenocytes (from bone marrow)	in vitro	H2O2 of cells	Direct			1 mM H2O2 increases and antioxidants 1 mM NAC or propyl gallate (pretreatment 15 min) decreases p-p38, p-JNK, p-ASK1.		H2O2 (1mM 30 min)		p-p38, p-JNK, p-ASK1	H2O2 (1mM 30 min)	immediate	NA	NA	NA	yes* NAC, PG
RONS	inflammation	Matsuzawa 2005	151	Mouse	immune dendritic cells and splenocytes (from bone marrow)	in vitro	LPS on cells	Direct			LPG increases ROS and phosphorylation of ASK1 and p38 (also p-JNK), IL6, IL1, TNFa, IL12, NO production. Antioxidant NAC (1 mM for 15 min before LPG) reduces p-p38, pASK1 but not pJNK. ASK1 k/o reduces TNFa, IL1, IL6 (release is delayed/suppressed, but not completely eliminated- remained perhaps through NFkB), IL 12, NO- suggesting these are also dependent on ROS, but not tested. No significant R…	HPF (hydroxyphenyl fluorescein, detects OH radical, peroxynitrite, not superoxide or H202)	LPS (10 ug/mL), PGN, Poly(I:C)	60 min	p-p38, p-ASK1, p-JNK, IL6 release, also TNF, IL1b, IL6, IL12, iNOS, NO	LPS (0.01-10 ug/mL)	6-24 h	NA	yes, but not all times measured	NA	yes* NAC, PG
inflammation	genomic instability	Maxwell 2008	152	Human	mammary epithelial cells (including MCF10A)	in vitro	IR in vitro	Conflicting		y	IR increases centrosome aberrations dose dependently at first between 0.1 and 2 Gy, then after multiple generations (not as dose dependent, significant above 0.1 Gy). Exogenous TGFb decreases aberrations (day 7), and inhibiting TGFb increases genomic instability (days 1-7). Baseline aberrations are increased in vivo in TGFb heterozygote mouse. TGFb increases apoptosis of aberrant cells via p53.		IR (0.1-2 Gy X-ray), TGFb (0.5 ng/mL)		centrosome abberrations, tetraploid metaphase, 53BP1 foci	IR (0.1-2 Gy X-ray), TGFb (0.5 ng/mL)	6-8 d, 4-6 wk	NA	NA	yes	yes* TGFb reduces via apoptosis
stroma	cancer	McDaniel 2006	153	Rat, Human	mammary ECM and breast epithelia	in vitro	mammary 3d culture (ECM, MCF12A) or transplant to stripped fat pad	Direct	y		Post-lactational (involuting day 4-6) mammary gland ECM has elevated markers of wound healing. It does NOT support the normal growth and expansion of immortal mammary epithelial cells in 3D in vitro prep, while nulliparous matrix does. Instead, it supports invasiveness of tumor cells. When transplanted into stripped fat pad, the involuting matrix supports metastasis to other organs more than null…	wound healing (fibronectin, laminin, MMP2, MMP9	NA	NA	invasion, metastasis	NA	NA	NA	NA	NA	NA
hyperplasia	cancer	Middleton 1965	154	Rat	mammary gland	in vivo	2-AAF, MC, DMBA	Conflicting			Adenocarcinomas after carcinogen treatment did not appear in association with pre-cancerous lesions, while adenomas were frequently found in association with lobular hyperplasia.	proliferation (lesion)	2-AAF, MC, DMBA	various	adenocarcinoma, adenoma	2-AAF, MC, DMBA	various	NA	NA	NA	NA	age of rats unclear, mixed strains used
IR	dna damage	Minakawa 2016	155	Mouse	embryonic fibroblasts	in vitro	IR of cell culture (gamma IR) or NCS	Indirect		y	IR increases DSBs with large H2AX and 53BP1 that are quickly repaired and longer term DSBs with small H2AX and Rad51 that are slowly repaired. Appearance of the later DSBs are associated with HR and depends on proliferation.		IR (2 Gy gamma)		H2AX, 53BP1, Rad51	IR (2 Gy gamma)	1h- 2d	NA	NA	NA	NA
IR	epigenetic changes	Miousse 2014	429	Mouse	bone marrow cells (BM-MNCs, HPSC)	in vivo	IR of C57Bl/6J mouse	Indirect, Conflicting			Epigenetic effect varies by cell type/differentiation, gene, and time. No significant effect on global methylation at 4 w, but at 22 w, dose dependent global hypomethylation (significant only at highest dose). HPSCs are dose-dependently hypermethylated at repetitive elements LINE1 and SINE B1 after 4 weeks while MNCs are hypomethylated (at baseline HPSCs are more methylated than MNCs), no signifi…		IR (0.1-0.4 Gy high LET Fe ions)		global methylation, DNMT expression, LINE1 expression, LINE1 methylation (McrBC-qPCR assay)	IR (0.1-0.4 Gy high LET Fe ions)	4w, 22 w (DNMTs)	NA	NA	at 22 w	NA	Increased LINE1/SINE B1 expression is not associated with changes in copy number, and global methylation changes aren't consistant with repetitive element methylation changes.
epigenetic changes	genomic instability	Miousse 2014	429	Mouse	bone marrow cells (BM-MNCs, HPSC)	in vivo	IR of C57Bl/6J mouse	Indirect/Conflicting			Global hypomethylation, decreased DNMT1 expression, increased LINE1 expression at 22 w was not associated with any long term (22 w) effects on DNA damage, ROS, apoptosis, or senescence.	global methylation, DNMT expression, LINE1 expression, LINE1 methylation (McrBC-qPCR assay)	IR (0.1-0.4 Gy high LET Fe ions)	4w, 22 w	DNA damage	IR (0.1-0.4 Gy high LET Fe ions)	22 w	No obvious correlation	No relationship	NA	NA	DNA damage not observed at 22 w
RONS	dna damage	Miousse 2017b	430	Mouse	bone marrow cells (BM-MNCs, HSCs, HPCs)	in vivo	IR of C57Bl/6J and CBA/J mouse	Indirect			Increase in ROS after 2 months at the highest dose in C57 but not CBA, but no significant change in DNA damage observed in either strain.	DCF-DA	IR (0.1, 1 Gy gamma Cs)	2 mo	H2AX	IR (0.1, 1 Gy gamma Cs)	2 mo	No correlation	same time	No correlation	NA	Epigenetic changes after IR not correlated with ROS or DNA damage
RONS	epigenetic changes	Miousse 2017b	430	Mouse	bone marrow cells (BM-MNCs, HSCs, HPCs)	in vivo	IR of C57Bl/6J and CBA/J mouse	Indirect, Conflicting			Increase in ROS after 2 months at the highest dose in C57 but not CBA, while methylation changes were significant only in CBA mice at highest dose.	DCF-DA	IR (0.1, 1 Gy gamma Cs)	2 mo	LINE1 methylation (qPCR)	IR (0.1, 1 Gy gamma Cs)	2 mo	No obvious correlation, or inverse correlation	same time	No obvious correlation	NA	Again methylation of LINE1 not correlated with expression, and epigenetic changes after IR not correlated with ROS or DNA damage
IR	epigenetic changes	Miousse 2017b	430	Mouse	bone marrow cells (BM-MNCs, HSCs, HPCs)	in vivo	IR of C57Bl/6J and CBA/J mouse	Indirect			No strain difference in baseline LINE1 methylation, but differences in expression. After IR, HSCs tend to be hypomethylated and MNCs tend to be hypermethylated, but only significant in high dose CBA/J animals. (Note this is opposite to 4 wk findings in Miousse 2014). No correlation between methylation and expression in baseline and IR exposed. Increase in ROS after 2 months at the highest dose in…		IR (0.1, 1 Gy gamma Cs)		LINE1 methylation (qPCR)	IR (0.1, 1 Gy gamma Cs)	2 mo	NA	NA	unclear	NA	Again methylation of LINE1 not correlated with expression, and epigenetic changes after IR not correlated with ROS or DNA damage
mutation	cancer	Miura 2008	156	Human	breast tumor	in vivo	Atomic bomb survivors	Indirect			Breast cancers from women exposed <1.5 km from the atomic bomb were significantly more likely to contain HER2 or c-myc amplifications than cancers further away or control cancers.	amplification	IR (>1.2 Gy gamma and alpha)	NA	breast cancer	IR (>1.2 Gy gamma and alpha)	NA	NA	NA	yes	NA
IR	inflammation	Monceau 2013	157	Mouse	cardiac tissue	in vivo	IR of animal (C57Bl6, ApoE-/-)	Indirect			In ApoE-/- mice, IR increases earlier and more severe leukocyte/macrophage infiltration into tissue, IL6, elevated M1 (pro-inflammatory) macrophages as well as TGFb pathway (PAI-1) and fibrosis compared with C57Bl6 mice. TGFb elevated at 40-60 weeks.		IR (0.2-2 Gy x-ray)		histopathological inflammation (edema, infiltration of inflammatory cells), IL6, TGFB	IR (0.2-2 Gy x-ray)	20-60 wks	NA	NA	mixed	NA	late response (9-12 m)
inflammation	genomic instability	Moore 2005	158	Human	lymphocytes	in vitro	IR of cells	Direct/Conflicting	y	y	Frequency of genomic instability is the same regardless of whether all or some (15% or 50%) of cells are directly irradiated. Antibodies to TNFa before/during IR reduce genomic instability in directly irradiated cells, but do not significantly affect genomic instability in indirectly irradiated cells.		IR (0.25-0.5 Gy alpha He ion)		chromatid-type chromosomal aberrations	IR (0.25-0.5 Gy alpha He ion, precise)	21 d	NA	NA	no	yes *TNFa ab reduces GI in directly IR cells
IR	inflammation	Moravan 2011	159	Mouse	brain	in vivo	IR of brain	Indirect			In C57Bl/6 mice, IR causes multiphasic inflammation. First acute (4 h-1d) inflammation (IL1A and TNFa, CCL2, neutrophils) but not IL6. Starting at 1 month and persisting for up to a year, T-cell and dendritic populations increase. mRNA of cytokine and other factors increase and some (TNFa, CCL2 reach significance around 6 months. Effects are mostly significant only at higher doses. Some suggestio…		IR (5-35 Gy gamma Cs)		gene expression (PCR), protein (ICAM, MHCII)	IR (5-35 Gy gamma Cs)	4 h - 12 m	NA	NA	mixed	NA	late response (1-12 m)
mutation	cancer	Morganella 2016	160	Human	breast	in vivo	Cancer genome	Indirect			Different mutation types in breast tumors (signatures of different types of repair errors, Nik-Zainal 2016) vary with genomic architecture and cellular processes (transcription, replication, nucleosomes). Rearrangement mutations one form of HR error) enriched early in replication (RNA copied sooner) , indels (insertion/deletions) and substitutions enriched late in replication (RNA copied later)(i…	NA	NA	NA	mutational signatures	NA	NA	NA	NA	NA	NA
inflammation	genomic instability	Mukherjee 2012	161	Mouse	bone marrow	in vivo	IR of animal	Direct		y	In CBA/CA mice vulnerable to myeloid leukemia from IR, COX2 inhibitor celebrex reduces chromosomal instability, apoptosis, NFkB activation, nitrotyrosine marker for inflammation at 100 days.		IR (4 Gy gamma)		NFkB, nitrotyrosine (marker of nitric oxide from inflammatory cells)	IR (4 Gy gamma)	100 d	same dose	same time	NA	yes* COX2/antioxidant
IR	proliferation	Mukhopadyay 2010	162	Human	mammary epithelial cells (variant, escaped replicative stasis)	in vitro	IR or serum withdrawal	Indirect			IR or serum withdrawal leads to the emergence of p16 suppressed (post-senescent) proliferative epithelial cells (proliferate via alleviation of spatial constraints). Response does not differ between Xray, gamma, and high let, and is not linearly dose-dependent at these doses.		IR (0.05-2 Gy x- or gamma ray or high let)		senescence (Bgal), proliferation (BRDU)	IR (0.05-2 Gy x- or gamma ray or high let)	4-6 wks after IR and passage	NA	NA	NA	NA
inflammation	RONS	Nakahira 2006	163	Mouse	immune macrophages	in vitro	ligand stimulation of TLRs	Indirect			RONS from NADPH oxidase is part of TLR activation and signal propagation in macrophages. Stimulation with H202 or PMA (NADPH oxidase activator) recruits TLR4 to lipid rafts (which increases signal propagation), and 30 min pretreatment with antioxidant NAC (5-10 mM) and NADPH oxidase inhibitor DPI (0.5-2uM) dose-dependently supressed TNFa production by several TLR ligands.	TNFa, IL10, MIP2, CD45	LPS (100ng/mL)	60 min	DCFH-DA, NOX activity	LPS (100ng/mL)	5-60 min	NA	NA- not all times measured	yes* dose dependent response to inhibititors	yes* DPI, NAC (dose dependent)
RONS	inflammation	Nakahira 2006	163	Mouse	immune macrophages	in vitro	ligand stimulation of TLRs	Indirect			RONS from NADPH oxidase is part of TLR activation and signal propagation in macrophages. Stimulation with H202 or PMA (NADPH oxidase activator) recruits TLR4 to lipid rafts (which increases signal propagation), and 30 min pretreatment with antioxidant NAC (5-10 mM) and NADPH oxidase inhibitor DPI (0.5-2uM) dose-dependently supressed TNFa production by several TLR ligands.	DCFH-DA, NOX activity	LPS (100ng/mL)	5-60 min	TNFa, IL10, MIP2, CD45	LPS (100ng/mL)	60 min	NA	yes, but not all times measured	yes* dose dependent response to inhibititors	yes* NOX inhibitor (DPI), antioxidant (NAC) (dose dependent)
RONS	dna damage	Nakamura 2003	164	Human	HeLa cells	in vitro	aldehydic dna lesions in cell culture	Direct			H202 induces biphasic response of dna lesions, with the first phase between 60 uM and @ 2 mM being an iron mediated Fenton reaction. Second phase (higher doses), is not reduced by iron chelator, and DNA lesions are less efficiently induced per dose. DMSO reduces all damage, iron chelator DPD reduces only low dose phase.		H2O2 (20uM-20 mM (15 minutes))			H2O2 (20uM-20 mM (15 minutes))		NA	NA	yes	yes (antioxidant)
RONS	inflammation	Nakao 2008	165	Mouse	immune macrophage cell line RAW264.7, peritoneal macrophages	in vitro	H2O2 of cells	Direct			H2O2 (4 or 16 hr treatment) dose-dependently increased intracellular ROS, AP1 and TNFa, but not NFkB and NO. H202 also increased p-p38 and p-SAPK after 60+30 mins of treatment (but not 30), while NFkB was transiently induced with 30 min treatment. TNFa release increased between 1-24 hours after treatment. TNFa release depends on ROS, p38, JNK activity (partially blocked with antioxidant ebselen 2…	DCFH-DA, Nitrite	H2O2 (20-40 uM)	1 hr+ 1/2 hour incubation with DCF	TNFa	H2O2 (10-40 um at 16 h dose response, or 40 uM for 1-24 h temporal response)	1-24 h	not tested	yes, but not measured at same times	yes	yes* ebselen
inflammation	RONS	Nakao 2008	165	Mouse	immune macrophage cell line RAW264.7, peritoneal macrophages	in vitro	H2O2 of cells	Direct			H2O2 (4 or 16 hr treatment) dose-dependently increased AP1 and TNFa but not NFkB and NO. H202 also increased p-p38 and p-SAPK after 60+30 mins of treatment (but not 30), while NFkB was transiently induced with 30 min treatment. TNFa release increased between 1-24 hours after treatment. TNFa release depends on ROS, p38, JNK activity (partially blocked with antioxidant ebselen 24 hr before H2O2, or…	TNFa	H2O2 (10-40 um at 16 h dose response, or 40 uM for 1-24 h temporal response)	1-24 h	DCFH-DA, Nitrite	H2O2 (20-40 uM)	1 hr+ 1/2 hour incubation with DCF	not tested	yes, but not measured at same times	yes	yes* ebselen
IR	RONS	Narayanan 1997	166	Human	(fetal) lung fibroblasts	in vitro	IR of cells (0.004-0.19 Gy high let)	Direct	y		O2- and H202 both elevated in cells at 15-60 min. O2- not dose dependent and elevated within first 15 min. H202 somewhat dose dependent, slightly delayed. Depends on OH radical, NADPH oxidase activity. IR media alone and media from IR treated cells both dose-dependently induce H202 in non-IR cells. H202 inducers still produced in cell media at 24 hrs. Apparently mediated by O2- and H202 in media …		IR (0.004-0.19 Gy high let)		DCFH-DA for RONS	IR (0.004-.19 Gy high let)		NA	NA	yes* in bystander, not as clear in directly IR	yes* SOD
inflammation	RONS	Narayanan 1999	167	Human	fibroblasts (NHF1)	in vitro	IR of cells	Direct			IR increases ROS and IL8 at 30 min, and IL8 continues for at least 24 h. ROS is not dose dependent, IL8 response is. Both appear at 30 min. Antioxidants decreased baseline and IR-induced IL8.	IL8 protein, RNA	IR (0.036-0.19 Gy alpha particles)	30 min to 24 h	DCFH-DA	IR (0.036-0.19 Gy alpha particles)	30 min	NA	NA	no (ROS peaks at middle dose, IL8 increases with dose)	yes* antioxidant
RONS	inflammation	Narayanan 1999	167	Human	fibroblasts (NHF1)	in vitro	IR of cells	Direct			IR increases ROS and IL8 at 30 min, and IL8 continues for at least 24 h. ROS is not dose dependent, IL8 response is. Antioxidants decreased baseline and IR induced IL8.	DCFH-DA	IR (0.036-0.19 Gy alpha particles)	30 min	IL8 protein, RNA	IR (0.036-0.19 Gy alpha particles)	30 m to 24 h	NA	NA	no (ROS no, IL8 yes)	yes (antioxidant)
RONS	dna damage	Natarajan 2007	168	Human	endothelial cells (primary aortic)	in vitro	TNF of cells	Direct	y	y	TNF increases ROS immediately and dna damage immediately and over a period of 3-20 days. Immediate damage is blocked with antioxidants. Long term ROS and block of long term damage with antioxidants was not measured.	DCFH-DA	TNFa 0.1-10 ng/mL	after 5 hr treatment	dna damage (alkaline comet 5h, chromosome and chromatid type damage 3-20d)	TNFa 0.1-10 ng/mL	5 h (comet), 3-20 d (chromosome)	same	same	yes* at lower doses	yes* (GI reversibility not measured)
inflammation	dna damage	Natarajan 2007	168	Human	endothelial cells (primary aortic)	in vitro	TNF of cells	Direct		y	TNF increases ROS immediately and dna damage immediately and over a period of 3-20 days. Immediate damage is blocked with antioxidants. Long term ROS and block of long term damage with antioxidants was not measured.		TNFa 0.1-10 ng/mL		comet assay, chromosome and chromatid-type aberrations	TNFa 0.1-10 ng/mL	5 h (comet), 3-20 d (chromosome)	NA	NA	yes* at early time, peaks at middle dose	yes*antioxidants
RONS	genomic instability	Natarajan 2007	168	Human	endothelial cells (primary aortic)	in vitro	TNF of cells	Indirect	y	y	TNF increases ROS immediately and dna damage immediately and over a period of 3-20 days. Immediate damage is blocked with antioxidants. Long term ROS and block of long term damage with antioxidants was not measured.	DCFH-DA	TNFa 0.1-10 ng/mL	after 5 hr treatment	dna damage (alkaline comet 5h, chromosome and chromatid type damage 3-20d)	TNFa 0.1-10 ng/mL	5 h (comet), 3-20 d (chromosome)	same	same	yes* at lower doses	NA
inflammation	RONS	Natarajan 2007	168	Human	endothelial cells (primary aortic)	in vitro	TNFa of cells	Direct		y	TNF increases ROS immediately and dna damage immediately and over a period of 3-20 days. Immediate damage is blocked with antioxidants. Long term ROS and block of long term damage with antioxidants was not measured.		TNFa 0.1-10 ng/mL		DCFH-DA	TNFa 0.1-10 ng/mL		NA	NA	yes* at early time, peaks at middle dose	NA
IR	inflammation	Natarajan 2007	168	Human	endothelial cells (primary aortic)	in vitro	IR of cell culture	Indirect			IR increases TNFa release - significant at 16 and 24 h		IR (1-2 Gy x-ray)		protein levels (ELISA)	IR (1-2 Gy x-ray)	2-24 h	NA	NA	no	NA	response is early (8-24) (TNFa)
inflammation	genomic instability	Natarajan 2007	168	Human	endothelial cells (primary aortic)	in vitro	TNF of cells	Direct		y	TNF increases ROS immediately and dna damage immediately and over a period of 3-20 days. Immediate damage is blocked with antioxidants. Long term ROS and block of long term damage with antioxidants was not measured.		TNFa 0.1-10 ng/mL		comet assay, chromosome and chromatid-type aberrations	TNFa 0.1-10 ng/mL	5 h (comet), 3-20 d (chromosome)	NA	NA	yes* at early time, peaks at middle dose	yes*antioxidants
IR	epigenetic changes	Newman 2014	431	Mouse	peripheral blood, liver, spleen	in vivo	IR of C57Bl/6 male and female mice	Indirect, Conflicting			No difference in methylation between sham and IR mice.		IR (0.01 Gy x-ray)		LINE1 , B1, IAP methylation	IR (0.01 Gy x-ray)	420 d	NA	NA	NA	NA	Both sham and exposed mice had effects compared with untreated mice, but no difference between sham and IR mice.
proliferation	cancer	Nguyen 2011	169	Mouse	mammary gland	in vivo	IR of Balb/C (cleared fat pad, pn 70-84)	Indirect			Mammary stem cells markers and mammary stem cell repopulating activity are increased after IR of 3 wk old animal. Tumors after IR of 10-12 wk mouse in the transplant model (and ER- tumors after IR) are enriched in mammary stem cell signature.	mammary repopulating activity	IR (0.1-1 Gy at 3 wk)	8 weeks	mammary stem cell gene signature, markers (lin-/Cd24med/Cd49high)	IR (0.1-1 Gy at 10-12 wk)	tumors appear around 60 weeks	same doses	yes, but models not directly comparable	no	NA
IR	cancer	Nguyen 2011	169	Mouse	mammary	in vivo	IR of mouse (BALB/c, cleared fat pad)	Indirect	y		In BalbC mouse, P53 null but not normal epithelia transplanted in to IR hosts develop more tumors sooner, tumors are dose dependent. IR increases expression of ER- tumors, but does not affect ER+ tumors. IR at 3 weeks increased stem cell fraction (increased repopulating activity) in older mg.		IR (0.1-1 Gy gamma CO 60, at 10-12 wk)		tumor incidence, size, latency	IR (0.1-1 Gy at 10-12 wk)	tumors appear around 60 weeks	NA	NA	yes	NA
inflammation	cancer	Nguyen 2011	169	Mouse	mammary epithelial	in vitro	TGFb treated CDB-Geo cells are transplanted	Indirect			TGFB transforms CDB-GEO cells (mouse mammary epithelial cell line). When cells treated in vitro are transplanted into mammary gland, they form solid tumors compared with untreated cells.		TGFb 5 ng/mL in vitro		tumor incidence, size, latency	TGFb 5 ng/mL in vitro	by 9 weeks	NA	yes	NA	NA
inflammation	cancer	Nguyen 2011	169	Mouse	mammary gland	in vivo	IR of animal (cleared fat pad) (BALB/c TGFb +/+, +/-)	Direct	y		IR of BALB/c mammary fat pad followed by transplantation of un-IR p53 epithelia -/- decreases tumor latency and increases tumor frequency and size. TGFb was a central node in gene expression of IR associated tumors. TGFb +/- heterozygotes block this effect, and tumors segregate with sham IR tumors, not TGFb +/+ tumors. ER- tumor types, Epithelial de-differentiation genes (EMT?), NOTCH pathway enr…	tumor gene expression, pathway analysis	IR (0.1-1 Gy at 10-12 wk)	tumors appear around 60 weeks	tumor incidence, size, latency	IR (0.1-1 Gy at 10-12 wk)	tumors appear around 60 weeks	NA	same	NA	yes*TGFb heterozygote
inflammation	cancer	Nguyen 2013	170	Mouse	mammary tumor (p53-/-)	in vivo	IR of animal (cleared fat pad) (BALB/c TGFb +/+, +/-)	Indirect	y		Inflammatory genes are a key pathway in tumors following IR. Key IR genes cluster basal and especially claudin low sporadic human breast cancers. The latter are enriched in stem cell and EMT profiles and associated with TGFb.	tumor gene expression, pathway analysis	IR (0.1-1 Gy at 10-12 wk)		tumor classification	IR (0.1-1 Gy at 10-12 wk)	tumors appear around 60 weeks	NA	same time	NA	NA
dna damage	mutation	Nik-Zainal 2015	171	Mouse	embryonic fibroblasts	in vitro	BaP, UV, or AA	Indirect			BaP had C>A transversions characteristic of bulky guanine adducts, AA had T>A transversions characteristic of bulky adenine adducts, UV had CC> TT substitutions characteristic of pymidine dimers. BaP and AA (and wild type) mutations were focused on DNA transcribed later, while UV mutations showed no preference.	NA	NA	NA	mutational spectra	NA	NA	NA	NA	NA	NA
mutation	cancer	Nik-Zainal 2016	172	Human	breast tumor	in vivo	mutational signature	Indirect			Whole genome sequences of breast cancers analyzed for driver mutations (targeting 727 previously identified cancer genes). Driver mutations are often in coding regions, but can also be in non-coding regulatory regions- at least one example in a promoter was identified that wasn't explainable by hypermutable genomic regions. Driver mutations include copy number changes, substitutions (12 base subs…	mutational spectra	NA	NA	NA	NA	NA	NA	NA	NA	NA
dna damage	epigenetic changes	Nishida 2013	432	Human	liver	in vivo	chronic hep C biopsy tissue	Indirect			Tissue with the most oxidized bases had significantly more methylated tumor suppressors.	8-OHdg (immunohistochemistry)	HepC	NA	methylation of tumor suppressor promoters	HepC	NA	NA	same	NA	NA	Links RONS to epigenetic changes via 8-Ohdg
dna damage	epigenetic changes	Nishida 2013	432	Human	liver (carcinoma HepG2 and fetal cell lines)	in vitro	H2O2 treatment (250 uM for HepG2, 50 uM for fetal cells)	Indirect			Increased oxidative DNA damage was associated with fewer active and more repressive histone markers	8-OHdg (ChIP-qPCR)	H2O2 (50 or 250 uM)	immediate	active and repressive histone markers bound to tumor suppressor promoters (ChIP-qPCR)	H2O2 (50 or 250 uM)	immediate following 1 hr treatment	NA	same	NA	NA	Links RONS to epigenetic changes via 8-Ohdg
IR	epigenetic changes	Nzabarushimana 2014	433	Mouse	lung	in vivo	IR of C57Bl/6J male mouse	Indirect			IR increased global methylation, significant only at 0.4 Gy (possible dose-dependent), while specific genes known to by hypermethylated in lung cancer were hypermethylated only at the lowest dose, with no change in expression. LINE1 and SINE B1 and other repetitive elements were also dose-dependently hypermethylated, but only LINE1 and Charlie were significant and only at the highest dose. Expres…		IR (0.1-0.4 Gy high LET Fe ions)		global methylation (immunoassay), gene specific methylation (PCR, McrBC-qPCR), gene expression	IR (0.1-0.4 Gy high LET Fe ions)	22 w	NA	NA	possible	NA
IR	dna damage	Ojima 2008	173	Human	fibroblasts (primary normal lung MRC-5)	in vitro	IR of cells in cuture	Direct	y		IR has a supralinear dose response effect at low doses, mediated by bystander effect. Blocked by lindane, so mediated via gap junctions.				p-ATM foci	IR (0.001- 0.2 Gy X-ray)	3 min	NA	NA	NA	NA
IR	inflammation	Okunieff 2005	174	Mouse	intestine	in vitro	IR of abdomen (DBA)	Indirect			In DBA mice, IR of abdomen increases intestinal expression of TGFb, TNFa, IL6, and IFNgamma at 18-25 weeks after IR.		IR (12.5 or 13.5 Gy Co60)		gene expression of TGFb, TNFa, IL6, IFN (mRNA, PCR)	IR (12.5 or 13.5 Gy Co60)	18-25 w	NA	NA	NA	NA	late response (4-6 months)
IR	dna damage	Olipitz 2012	175	Mouse	spleen, bone marrow RBC, pancreas	in vivo	Low dose rate IR of C57 Bl 6	Conflicting			No effect of low or high dose rate IR on DNA nucleotide damage in spleen or HR rearrangement in pancreas. High but not low dose rate causes micronuclei in red blood cells in bone marrow.		IR (10 Gy at low dose rate of 0.00017 cGy/min or high dose rate acute treatment of 10.5 Gy)			IR (10 Gy at low dose rate of 0.00017 cGy/min or high dose rate acute treatment of 10.5 Gy)	immediate for DNA lesions or all low dose treatments, or 24 h acute micronuclei or 3.5 w acute HR	NA	NA	NA	NA	Lack of effect of acute IR in two of three outcomes suggests that their measure may not be sufficiently sensitive, especially for low dose effects.
inflammation	dna damage	Ostrau 2009	176	Mouse	liver, lung, intestine	in vivo	IR of animal	Conflicting			In BalbC mouse, pretreatment with a statin inhibits inflammatory signaling at 4h, 24 h, and 21 d. Note: timing of cytokine release differed by tissue. Not detected in lung earlier, but detected in lung later. Inverse for intestine, liver. No or small effect of statin on H2AX at 30 min and 4 h, not tested at 21 d. (Not very useful).	cytokine mRNA, NFkB	IR (6 Gy (4-24h) or 5 Gy (3w))	4, 24 h, 3 w (2 wks after 2nd IR)	H2AX	IR (6 Gy (4-24h))	0.5, 4 h	NA	not same times	NA	no* statin
IR	Inflammation	Ostrau 2009	176	Mouse	lung, liver, intestine	in vivo	IR of animal	Indirect			In BalbC mouse, pretreatment with a statin inhibits inflammatory signaling at 4h, 24 h, and 21 d. Note: timing of cytokine release differed by tissue. Not detected in lung earlier, but detected in lung later. Inverse for intestine, liver. No or small effect of statin on H2AX at 30 min and 4 h, not tested at 21 d. (Not very useful).		IR (6 Gy (4-24h) or 5 Gy (3w))		cytokine mRNA, NFkB	IR (6 Gy (4-24h) or 5 Gy (3w))	4, 24 h, 2 w (2 wks after 2nd IR)	NA	NA	NA	NA	not very useful
RONS	genomic instability	Owens 2012	434	Hamster	lung fibroblasts	in vitro	Expression of genes, etc, in cells	Direct		y	Cells with truncated SDHD had significantly higher steady state superoxide concentrations and mutations and mutation rates. Supplementing with SOD or Se (to support GSH) reduced mutations, while BSO inhibitor of GSH synthesis increased mutations.	superoxide (DHE +/- PEG-SOD)	mutant human SDHD	steady state	HPRT (mutations, mutation rate 6-TG resistance)	mutant human SDHD	steady state	NA	NA	NA	y (MnSOD, PEG catalase, PEGSOD, BSO (GSH synthesis inhibitor), Se)	Links RONS to mutations and GI
RONS	dna damage	Oya 1986	177	Human	embryonic skin fibroblasts	in vitro	H2O2 of cells in culture	Direct			H202 induces chromosome type damage linearly between 10 and 150 uM. Decreases after that (maybe because of mitotic delay). Damage at 150 uM blocked by catalase, reduced by other antioxidants .		H2O2 (10uM-1mM for 10 min)		chromosomal abnormalities- dicentrics, breaks..	H2O2 (10uM-1mM for 10 min)	24 h (first division)	NA	NA	yes	yes (catalase, antioxidants)
RONS	dna damage	Ozyurt 2014	178	Rat	Bladder and Kidney	in vivo	IR of animal (rat)	Direct			Antioxidant (quercetin) reduced DNA damage (8-oxodg) at 10 days, but not 36 hours. TNF, MPO also elevated at 36 h and 10 days, TNFa reduced by antioxidant at both time points, MPO reduced at 10 days.		IR (8 Gy x-ray)		oxo8dg, also Inflammatory markers (TNFa, MPO),	IR (8 Gy x-ray)	36 h, 10 day	NA	NA	NA	yes (antioxidant)
inflammation	dna damage	Ozyurt 2014	178	Rat	Bladder and Kidney	in vivo	IR of animal (rat)	Indirect			Antioxidant reduces TNFa at early and late time points, reduces DNA damage and neutrophil markers more at late time points, not as much at early points.	Inflammatory markers (TNFa, MPO),	IR (8 Gy x-ray)	36 h, 10 day	oxo8dg	IR (8 Gy x-ray)	36 h, 10 day	Single dose used for both. Does not conflict.	Antioxidant reduced KE1< KE2	NA	yes (antioxidant)
RONS	inflammation	Ozyurt 2014	178	Rat	Bladder and Kidney	in vivo	IR of animal abdomen (x ray)	Direct			Antioxidant quercetin (3 days prior to 10 days after) blocks IR based increase in TNFa at day 2 and day 10, reduces dna damage and neutrophil MPO activity at day 10 (but not day 2).	8-oxodg	IR (8 Gy x-ray)	day 2 (36 h), day 10	Inflammatory markers (TNFa, MPO activity)	8 Gy x-ray	day 2 (36 h), day 10	NA	conflicting* if oxodg is measure of oxidative activity, then TNF decreases before oxidative activity does	NA	yes* quercetin
IR	dna damage	Padula 2016	179	Hamster	CHO cells	in vitro	IR of cell culture (0.1 Gy)	Indirect			IR increases dna DS breaks, micronuclei	NA	IR (0.1 Gy)	NA	comet assay	IR (0.1 Gy)	immediate (comet assay)	NA	NA	NA	NA	Type of radiation is not provided
IR	genomic instability	Padula 2016	179	Hamster	CHO cells	in vitro	IR of cell culture (0.1 Gy)	Indirect		y	IR increases dna DS breaks, micronuclei	NA	IR (0.1 Gy)	NA	DSB, micronuclei w CBMN	IR (0.1 Gy)	7 days (MN)	NA	NA	NA	NA	Type of radiation is not provided
inflammation	cancer	Park 2003	180	Human	mammary epithelial cells (extended lifespan)	in vitro	IR and TGFb of cells in culture	Indirect		y	IR and TGFb disrupts epithelial cell-cell communication and organization over multiple generations without mutational changes (bc most cells affected, no obvious genetic changes found). IR+TGFb associated with disorganized (less acinar) structure, less E-cadherin (ECM connector) even at lowest 0.25Gy dose. IR decreases connexin (gap junctions) between cells, disrupts integrin localization. TGFb a…		IR (2 Gy gamma), TGFb (0.4 ng/mL)		acinar structure, E-cadherin, intregrin, B-catenin, connexin	IR (2 Gy gamma), TGFb (0.4 ng/mL)	10 days	NA	NA	NA	NA
RONS	inflammation	Park 2004	181	Human	kidney (HEK293) culture	in vitro	LPS induction of TLR4	Indirect			TLR4 stimulation increases intracellular RONS via NADPH oxidase (NOX4), which is essential to NFkB activation. NADPH inhibitor DPI (10 um for 30 min before LPS) or siRNA knockdown prevented RONS and NFkB from TLR4. Other NOXs may be involved when present in other cells.	DCFH-DA	LPS (1 ug/mL)	30 m	NFkB activity	LPS (1 ug/mL)	30 min	NA	same time	NA	yes* NOX inhibitor (DPI)
RONS	inflammation	Park 2006	182	Human	keratinocyte (HaCaT)	in vitro	UV of cells	Direct			UV increases and pretreatment for 1 hr with NOX/DUOX inhibitor DPI (10 uM) and antioxidant NAC (20 mM) decrease ROS, NFkB activation (translocation to the nucleus), ICAM1 levels, and monocyte adhesion. Only monocye adhesion is quantified.	DCFH-DA	UVB (0.04 J/cm2)	1 h	NFkB, ICAM1, monocyte adhesion	UVB (0.04 J/cm2)	1 h (NFkB), 20 h (ICAM, monocytes)	NA	NA	NA	yes* NOX inhibitor (DPI), antioxidant (NAC)
IR	inflammation	Partridge 2010	183	Mouse	blood plasma	in vivo	IR of animal (C57Bl6)	Indirect			IL6, TNFa, IL1b (NS) are increased in serum with IR, TGFb is decreased.		IR (5 Gy x-ray)		IL6, TFGb, TNFa, ICAM, IL1a, IL1b	IR (5 Gy x-ray)	6 h	NA	NA	NA	NA
IR	inflammation	Partridge 2010	183	Human	multiple (10 non-tumor cell lines- no mammary)	in vitro	IR of cells	Indirect			TGFb, IL6, VEGF (of 12 cytokines tested) were detected in most cells at baseline. IL6 increased dose-dependently in response to IR- others were non-significant. In lung fibroblasts IL6 increasing with time, and in epithelial cells IL6 decreases after 24h. No mammary cell lines.		IR (1-10 Gy gamma)		12 cytokines	IR (1-10 Gy gamma Cs)	0-72 h	NA	NA	yes	NA	response increases with time (IL6)
IR	dna damage	Patil 2014	184	Mouse	bone marrow, blood leukocytes	in vivo	IR of mouse (3 Gy)	Indirect			IR increases DNA damage, chromosomal abnormalities, micronuclei in bone marrow.		IR (3 Gy gamma)		chromosomal abnormalities, micronuclei, comet assay	IR (3 Gy gamma)	24 h	NA	same time	NA	NA	dietary antioxidants- free radical scavenging not clearly established
dna damage	mutation	Patil 2014	184	Mouse	bone marrow, blood leukocytes	in vivo	IR of mouse (3 Gy)	Direct			IR increases both DNA damage and chromosomal abnormalities, but these were measured are only one time point and one dose.	comet assay	IR (3 Gy gamma)	24 h	chromosomal abnormalities, micronuclei	IR (3 Gy gamma)	24 h	same dose	same time	NA	yes	dietary antioxidants- free radical scavenging not clearly established
RONS	genomic instability	Pazhanisamy 2011	185	Mouse	haematopoietic stem cells	in vivo	IR of animal (gamma IR), C57Bl/6	Direct		y	NOX (superoxide and H202 generator) mediates genomic instability in hematopoetic stem cells. IR of animal results in 1.4 fold increase in cytosolic RONS, 8-ohdg and H2AX at 30 days. All are significantly reduced by injected MNTE and DPI (anti oxidant and pan NOX inhibitor) starting at 6 hrs after.	DCHF-DA	IR (6.5 Gy gamma)	30 days	oxo8dg, H2AX	IR (6.5 Gy gamma)	30 days	not studied	not studied	NA	yes (antioxidant, NOX inhibitor)
IR	RONS	Pazhanisamy 2011	185	Mouse	Bone marrow mononuclear stem cells	in vivo	IR of animal (gamma IR)	Direct		y	IR of animal results in 1.4 fold increase in cytosolic RONS. Significantly reduced by MNTE and DPI (anti oxidant and pan NOX inhibitor) starting at 6 hrs after.		IR (6.5 Gy gamma)		DCHF-DA for RONS	IR (6.5 Gy gamma)	30 days	NA	NA	NA	yes
inflammation	cancer	Perrott 2017	186	Human	mammary fibroblasts	in vitro	IR of fibroblasts, conditioned media of breast cancer epithelial cells	Direct	y		Apigenin reduces release of IL6 and other SASP members from IR induced senescent fibroblasts without reversing the senescent phenotype (B-gal)- via reduction in IL1-based activation of NFkB. Conditioned media from senescent cells stimulates proliferation, EMT, and invasion of breast cancer cells, apigenin reduces it.		IR (10 Gy X ray)		IL6, NFkB (fibroblasts), proliferation, EMT, invasion (breast cancer cells treated with conditioned media)	IR (10 Gy X ray)	10 days after IR	NA	NA	NA	yes (apigenin inhibition of SASP)
IR	inflammation	Perrott 2017	186	Human	fibroblasts (mammary)	in vitro	IR of fibroblasts, conditioned media of breast cancer epithelial cells	Indirect	y		Apigenin reduces release of IL6 and other SASP members from IR-induced senescent fibroblasts without reversing the senescent phenotype (B-gal)- via reduction in IL1-based activation of NFkB. Conditioned media from senescent cells stimulates proliferation, EMT, and invasion of breast cancer cells, apigenin reduces it.		IR (10 Gy X ray)		IL6, NFkB (fibroblasts), proliferation, EMT, invasion (breast cancer cells treated with conditioned media)	IR (10 Gy X ray)	10 days after IR	NA	NA	NA	yes (apigenin inhibition of SASP)
hyperplasia	cancer	Podsypanina 2008	187	Mouse	mammary gland	in vivo	Doxycycline inducible and reversible transgenic oncogenes in mammary epithelial cells	Direct			Expression of Kras and Myc oncogenes in mammary epithelial cells after weaning leads to mammary hyperplasia and tumors. Inactivation of either oncogene causes apoptosis, decreases proliferation, and regresses the tumor, although it often regrows later, sometimes by reexpressing the same oncogenes. Hyperplasia still remains with only constitutive Mcy and no induced KRAS, though tumors are regresse…	hyperplasia, proliferative HAN	Myc, KRAS induction	7 days onward	tumor growth	Myc, KRAS induction	14-21 days onward	same	KE1<KE2	NA	yes - both were reduced when Myc or KRAS reduced
mutation	proliferation	Podsypanina 2008	187	Mouse	mammary gland	in vivo	Doxycycline inducible and reversible transgenic oncogenes in mammary epithelial cells	Direct			Expression of Kras and Myc oncogenes in mammary epithelial cells after weaning leads to mammary hyperplasia. Inactivation of either oncogene increases apoptosis and reduces proliferation, although hyperplasias remain with Myc only,		Myc, KRAS induction		hyperplasia, proliferative HAN	Myc, KRAS induction	appears 7 days onward	NA	NA	NA	partially
mutation	cancer	Podsypanina 2008	187	Mouse	mammary gland	in vivo	Doxycycline inducible and reversible transgenic oncogenes in mammary epithelial cells	Direct			Expression of Kras and Myc oncogenes in mammary epithelial cells after weaning leads to mammary hyperplasia and tumors. Inactivation of either oncogene causes apoptosis, decreases proliferation, and regresses the tumor, although it often regrows later, sometimes by reexpressing the same oncogenes. Hyperplasia still remains with only constitutive Mcy and no induced KRAS, though tumors are regresse…		Myc, KRAS induction	7 days onward	tumor growth	Myc, KRAS induction	14-21 days onward	same	NA	NA	yes - tumors regress when Myc or KRAS reduced
mutation	hyperplasia	Podsypanina 2008	187	Mouse	mammary gland	in vivo	Doxycycline inducible and reversible transgenic oncogenes in mammary epithelial cells	Direct			Expression of Kras and Myc oncogenes in mammary epithelial cells after weaning leads to mammary hyperplasia. Inactivation of either oncogene increases apoptosis and reduces proliferation, although hyperplasias remain with Myc only,		Myc, KRAS induction		hyperplasia, proliferative HAN	Myc, KRAS induction	appears 7 days onward	NA	NA	NA	partially
IR	epigenetic changes	Pogribny 2004	435	Mouse	liver, spleen, lung	in vivo	IR of C57/Bl male and female mouse	Indirect			Methylation status varies by tissue and gender. After acute IR, females are more hypomethylated in spleen and liver while males also hypomethylated but less so, and there is no response in lung. No response in spleen and liver to chronic 0.5 Gy IR (even though the same dose hypomethylates females acutely). Delayed/persistant effects (hypomethylation) is seen only in lung. Methylation patterns sig…		IR (0.5-5 Gy x-ray or 5 Gy fractionated in 0.5 Gy for 10 days)		global methylation (3HdCTP incorporation)	IR (0.5-5 Gy x-ray or 5 Gy fractionated in 0.5 Gy for 10 days)	6 h, 1 mo	NA	NA	tissue dependent	NA
dna damage	epigenetic changes	Pogribny 2004	435	Mouse	liver, spleen, lung	in vivo	IR of C57/Bl male and female mouse	Indirect		y	Methylation status varies by tissue and gender. After acute IR, females are more hypomethylated in spleen and liver while males also hypomethylated but less so and only at high doses, and there is no response in lung. No response in spleen and liver to chronic 0.5 Gy IR (even though the same dose hypomethylates females acutely). Delayed/persistant effects (hypomethylation) is seen only in lung. M…	DSB, SSB (ROPS)	IR (0.5-5 Gy x-ray or 5 Gy fractionated in 0.5 Gy for 10 days)	6 h, 1 mo	global methylation (3HdCTP incorporation)	IR (0.5-5 Gy x-ray or 5 Gy fractionated in 0.5 Gy for 10 days)	6 h, 1 mo	NA	NA	NA	NA	Results differ between this and (lower dose) Raiche 2004
IR	epigenetic changes	Pogribny 2005	436	Mouse	thymus	in vivo	IR of C57/Bl6 male and female	Indirect			IR leads to hypomethylation, with stronger effects in males and following fractionated (0.05 Gy) doses. It also promotes DSBs, but effects were similar between sexes and fractionated/chronic and acute (unlike methylation). Several methytransferases and methyl-binding proteins were decreased in both fractionated/chronic and acute, but effects were more significant in males (similar to methylation).		IR (0.5 Gy x-ray acute or fractionated in 0.05 Gy)		global methylation (3HdCTP incorporation), immunoblot for DNMTs, MeCP2, MBD2, histone trimethylation	IR (0.5 Gy x-ray acute or fractionated in 0.05 Gy)	4 h	NA	NA	NA	NA	No changes in cell proliferation accompanying H2AX.
dna damage	epigenetic changes	Pogribny 2005	436	Mouse	thymus	in vivo	IR of C57/Bl6 male and female	Indirect/Conflicting			IR leads to hypomethylation, with stronger effects in males and following fractionated (0.05 Gy) doses. It also promotes DSBs, but effects were similar between sexes and fractionated/chronic and acute (unlike methylation). Several methytransferases and methyl-binding proteins were decreased in both fractionated/chronic and acute, but effects were more significant in males (similar to methylation).	DSB (H2AX)	IR (0.5 Gy x-ray acute or fractionated in 0.05 Gy)	4 h	global methylation (3HdCTP incorporation), immunoblot for DNMTs, MeCP2, MBD2, histone trimethylation	IR (0.5 Gy x-ray acute or fractionated in 0.05 Gy)	4 h	NA	NA	NA	NA	No changes in cell proliferation accompanying H2AX.
IR	inflammation	Polistena 2008	188	Mouse	intestine	in vivo	IR of intestine	Indirect			In C57BLl/6 mice, IR of intestine increases (2h) then decreases inflammatory cells (CD45 positive cells) dose-dependently. Some increases in MIP2 at 2 and 48 h. No effect on TNFa or IL10.		IR (19 or 38 Gy photon)		TNFa, IL10, MIP2, CD45	IR (19 or 38 Gy photon)	2-48 h	NA	NA	mixed	NA	short term infiltration
IR	genomic instability	Ponnaiya 1997a	437	human	breast	in vitro	IR of MCF-10 cells			y	Both neutron and gamma rays increase delayed chromatid type aberrations (GI), but neutron increases consistantly at all time points and gamma significantly increases temporarily around 20-35 population doublings.		IR (0.2-0.4 Gy neutron, 3 Gy gamma)	5-40 population doublings	chromosome and chromatid aberrations	IR (0.2-0.4 Gy neutron, 3 Gy gamma)	5-40 population doublings	NA	NA	NA	NA
IR	genomic instability	Ponnaiya 1997b	438	mouse	mammary gland	in vitro	IR of mammary epithelial cells from BALB/cByJ, C57BL/6ByJ	Indirect		y	Chromatid aberrations are significantly higher in Balb/c mammary epithelial cells after IR than in C57Bl/6.		IR (3 Gy gamma)	NA	chromatid aberrations	IR (3 Gy gamma)	35 days, 21-28 population doublings population doublings in vitro	NA	NA	NA	NA
genomic instability	cancer	Ponnaiya 1997b	438	mouse	mammary gland	in vitro	IR of mammary epithelial cells from BALB/cByJ, C57BL/6ByJ	Indirect		y	Chromatid aberrations are significantly higher in Balb/c mammary epithelial cells after IR than in C57Bl/6. Balb/c is known to be susceptible to mg cancer.		IR (3 Gy gamma)	35 days, 21-28 population doublings population doublings in vitro		IR (3 Gy gamma)	NA	NA	NA	NA	NA
inflammation	apoptosis	Portess 2007	189	Rat	fibroblasts (embryonic)	in vitro	IR of cells	Direct	y		IR of non-transformed cells increases apoptosis in unexposed transformed cells. Mediated by TGFb, ROS and RNS and NADPH oxidase in transformed cells (non-transformed cells don't have NADPH oxidase?). Response increases with dose up to plateau of 0.05 low LET or 0.025 Gy high LET. Apoptosis continues to increase with time until most transformed cells are eliminated.		IR (0.0005-0.5 Gy low LET, 0.00004-0.5 Gy high LET)		apoptosis	IR (0.0005-0.5 Gy low LET, 0.00004-0.5 Gy high LET)	65 h	NA	NA	NA	yes*TGFb, ROS, RNS, NADPH oxidase
RONS	inflammation	Powers 2006	190	Mouse	immune macrophages	in vivo	hemorrhagic shock or oxidative stress (H2O2 ets)	Indirect			Oxidative stress from hemorrhagic shock increases TL4R and MyD88 expression and movement into lipid rafts. Antioxidant (0.5 g/kg NAC with reperfusion) prevents increased surface expression and location in rafts, and 50-500uM H202 promotes it (significant at 100 uM and after 30 min), as does intracelluar and extracellular oxidants (menadione and xanthine oxidase). H202 alone did not increase NFkB …		H2O2 (100 uM), Xanthine oxidase generating system, menadione, or hemorrhagic shock		TLR4 surface expression, raft localization, NFkB response to LPS	H2O2 (100 uM), Xanthine oxidase generating system, menadione, or hemorrhagic shock	0-120 min	NA	NA	NA	yes* NAC blocks priming of TLR4
IR	inflammation	Prasad 1994	191	Human	lymphoblastoid cell line	in vitro	IR of cells	Indirect			NFkB activation is dose-dependent and biphasic with time- maximum at 0.5 Gy then decreasing up to 2 Gy, max at 8-16 and 36-72 hours. Expression is also dose-dependent- peaks at 0.5 Gy, and for p50, again at 2 Gy.		IR (0.25-2.0 Gy gamma)		NFkB DNA binding, subunit expression	IR (0.25-2.0 Gy gamms)	1-72 h	NA	NA	NA	NA	response is early (8-16), then later (4d)
IR	epigenetic changes	Prior 2016	439	Mouse	lung	in vivo	IR of C57/Bl6J male mice	Indirect			LINE1 region ORF1 was hypomethylated, but evolutionarily older 5'UTR LINE1 elements were hypermethylated. No effect of gamma IR on the same elements. There was no effect of IR on mRNA expression of most related genes, but there was an increase in activation of LINE1 associated with trimethylation of an associated histone.		IR (0.1 Gy high LET proton, 0.5 Gy high LET Fe, or both, 0.1 Gy gamma Cs for comparison)	4 w	gene specific methylation (McrBC-qPCR, pyrosequencing, immunoprecipitation), gene expression (qRT-PCR, western blot), gene specific histone methylation (ChIP)	IR (0.1 Gy high LET proton, 0.5 Gy high LET Fe, or both, 0.1 Gy gamma Cs for comparison)	4 w	NA	NA	NA	NA
dna damage	inflammation	Purbey 2017	192	Mouse	macrophage (bone marrow derived)	in vitro	IR of cells	Direct			Inflammatory genes strongly induced in macrophages by 6 Gy IR (same response as 2 Gy but much stronger, response to 20 Gy not much stronger). Knockouts identify pathways for induction. MyD88/Trif knockouts affect only one gene,so apparently TLR4 does not contribute at this dose. ROS act through NRF2 to activate redox regulatory early response genes, but NAC inhibition doesn't affect ATM or other …		IR (6 Gy x-ray)		inflammatory gene expression	IR (6 Gy x-ray)	0.5-24 h	NA	NA	yes	yes*ATM k/o
proliferation	cancer	Purnell 1980	193	Rat	mammary gland	in vivo	DMBA of Lew/Mai (pn 52)	Conflicting			Proliferation of end buds precedes tumors, but recede over time. Tumors appear near terminal ducts and end buds	Hyperplastic end buds	DMBA (20 mg)	appear in first week, disappear over time	tumors	DMBA (20 mg)	appear at 40 days and increase in frequency	same dose	yes	NA	NA
mutation	hyperplasia	Radice 1997	194	Mouse	mammary epithelial	in vivo	mutant mouse	Indirect			P-Cadherin mutant mice show hyperplasia with age		p-Cadherin k/o		alveolar hyperplasia, ductal displasia	p-Cadherin k/o	20-24 months	NA	NA	NA
IR	epigenetic changes	Raiche 2004	440	Mouse	liver, spleen	in vivo	IR of C57/Bl6 male and female mice (intact, OVX, OVX+ E2)	Indirect			Sex and tissue specific responses to IR. DNMT expression after IR is correlatied with methylation. Females have hypomethylation after chronic IR in liver and spleen, while males are hypermethylated after either treatment in spleen only, no response in liver. This differs from results in (mostly higher dose) Pogribny 2004. Estrogen is implicated in female liver hypomethylation but not spleen. DNMT…		IR (0.5 Gy x-ray acute or or fractionated in 0.05 Gy/day)	3 h	global methylation (3HdCTP incorporation), immunoblot for DNMTs	IR (0.5 Gy x-ray acute or or fractionated in 0.05 Gy/day)	3 h	NA	NA	NA	NA	Results differ between this and (higher dose) Probigny 2004
inflammation	apoptosis	Rastogi 2012	195	Mouse	bone marrow	in vivo	IR of animal	Direct		y	IR dose-dependently (at 0.1 Gy or more) increases subG0 cells (damaged/dying/apoptotic) starting at 18 h and lasting up to 15 months. Also increases DSBs and (to a lesser extent) apoptosis at 3 months (other times not tested). SubG0 cells reduced by antibodies against TNFa or FASL, or COX2 inhibitor NS398. H2AX not tested with antibodies.		IR (4 Gy gamma, or 0.002-2 Gy x ray)		sub G0 cells, DSB (H2AX), apoptosis (TUNEL)	IR (4 Gy gamma, or 0.002-2 Gy x ray)	1h-15 m or 3 m	NA	NA	NA	yes* TNFa, COX2/antioxidant
inflammation	RONS	Rastogi 2013	196	Mouse	macrophage (RAW 264.7 cells)	in vitro	LPS, IL4 of cells	Indirect			LPS induced M1 vs IL4 induced M2 macrophages. M1 phagoctyosed apoptotic cells more than M2 or M1/2. M1 expressed more IL6, TNFa, NOS2 than M2. After interacting with apoptotic cells, M1 decreases IL10 and TGFb and M2 increases it and decreases IL6 and TNFa. Macrophages that interacted with apoptotic cells had more ROS (especially M1).	IL6, TFGb, TNFa, IL10	LPS, IL4		NOS2, DCF	LPS, IL4	1-16 h	NA	NA	NA	NA
inflammation	dna damage	Redon 2010	197	Mouse	multiple (no mammary gland)	in vivo	tumor injection of animal	Direct	y		Circulating CCL2 is required for oxidative DNA damage in tissues distant from tumors (K/O mouse didn't have bystander damage). H2AX appeared in tissues with higher proliferation (skin, intestine) and nearby the tumor. OCDLs appeared more widely.	CCL2	injection of tumor cells	pre-malignant tumor mass	OCDLs (oxidatively clustered lesions), H2AX	injection of tumor cells	pre-malignant tumor mass	NA	NA	NA	yes* CCL2
inflammation	RONS	Redon 2010	197	Mouse	multiple (no mammary gland)	in vivo	tumor injection of animal	Direct	y		Circulating CCL2 is required for oxidative DNA damage in tissues distant from tumors (K/O mouse didn't have bystander damage). H2AX appeared in tissues with higher proliferation (skin, intestine) and nearby the tumor. OCDLs appeared more widely.	CCL2	injection of tumor cells	pre-malignant tumor mass	OCDLs (oxidatively clustered lesions), H2AX	injection of tumor cells	pre-malignant tumor mass	NA	NA	NA	yes* CCL2 ko
RONS	inflammation	Ren 2015	198	Human, mouse	keratinocytes (HaCaT), mouse skin (Balb/C)	in vivo, in vitro	UV of cells, animal	Direct			UVB increases and antioxidant naringin (in vitro: pretreated with 50, 100, 150 uM for 6 h, in vivo: 4.5 mg/mL after each UV dose) dose-dependently prevents RONS, p-p38, and cytokine release. P-JNK is increased by UV but only slightly modified by naringin, p-ERK1/2 not modified by UVB or naringin.	DCFH-DA (in vitro only)	UVB (0.03 J/cm2)	immediate (+ 20 min DCFH-DA incubation)	in vitro: mRNA (IL1b, IL6, IL8, COX2), supernatant (IL6), lysate (IL1, COX2, p-p38, p-JNK, p-ERK), in vivo: supernatant (IL6), immunostaining (COX2), lysate (COX2, p-p38, p-JNK, p-ERK)	UVB (0.03, 0.24 J/cm2)	immediate?, 6h (Western)	NA	NA	NA	yes* naringin (dose-dependent)
hyperplasia	cancer	Rivera 1981	199	Rat	mammary gland	in vivo	DMBA of Lewis (exposed age unk)	Indirect			One experiment (13 exp and 13 control) compares DMBA nodules vs DMBA normal ducts (without passaging in culture before transfer) and finds more tumors for nodules. In the rest of the experiments, nodules from DMBA rats cultured in vitro form tumors vs normal cultured tissue from untreated rats. Transplants into older rat (11 wk) fat pads is more carcinogenic than younger (5 wk). No significance s…	hyperplastic nodules	DMBA (20 mg)	3-4 mo after DMBA in donor	tumors	DMBA (20 mg)	10-12 mo after transplant		yes	NA	NA	No statistics for significance, controls are non-DMBA, so don't test nodules
IR	inflammation	Rodel 2004	201	Human	endothelial cells (EA.Hy.926)	in vitro	IR and TNF of cells	Conflicting			IR +TNFa increases NFkB activation and expression and TGFb (without TNFa, no expression). NFkB activation is biphasic- maximum activation at 0.5 Gy, baseline between 0.5 and 1 Gy, then increasing again above 1 Gy. Inhibiting NFkB activity blocks TGFb secretion.		IR (0.3-3 Gy x-ray) + TNFa (10 ng/mL)		NFkB DNA binding, transcription, subunit expression, TGFb secretion	IR (0.3-3 Gy x-ray) + TNFa (10 ng/mL)	24 h (20 h after IR + 4 h after TNFa)	NA	NA	NA	yes (NFkB inhibitor blocks TGFb)
IR	inflammation	Rodel 2004 adhesion	202	Human	endothelial (EA.hy.926)-PBMC interactions	in vitro	IR and TNF of cells	Conflicting			IR dose-dependently decreases TNFa induced adhesion at 4 and 24 h, increased adhesion at 12 h. Max effect at 0.5 Gy. NFkB activation and TGFb release by TNFa + IR follows same time course, and anti-TGFb reverses inhibition of adhesion.		IR (0.3-3 Gy x-ray)+ TNFa (10 ng/mL)		PBMC adhesion, TGFb secretion, NFkB activation	IR (0.3-3 Gy x-ray)+ TNFa (10 ng/mL)	4-40 h	NA	NA	NA	yes (TGFb ab inhibits IR/TNFa effect on adhesion)	response is early (4 h), then lower then recurs
IR	inflammation	Rodel 2008	203	Human	endothelial (EA.Hy.926)- PMN interactions	in vitro	IR and TNF of cells	Conflicting			Neutrophils produce CCL2O when they adhere to endothelial cells, requires TNFa. IR 0.5-1 Gy inhibits this, required TGFb. IR 0.5 Gy inhibits PMN adhesion. CCL20 does not influence adhesion directly, so TGFb is affecting both.		IR (0.3-3 Gy x-ray) + TNFa (10 ng/mL)		CCL20, PMN adhesion	IR (0.3-3 Gy x-ray) + TNFa (10 ng/mL)	24 h	NA	NA	NA	yes (TGFb ab inhibits PMN adhesion and CCL20 release)
inflammation	proliferation	Rodel 2009	204	Human	endothelial cell line (EA.Hy.926)	in vitro	IR and TNF of cells	Indirect			IR+TNFa causes biphasic AP-1 activation and transcription, max at 0.3 and 3 Gy. AP1 is associated with proliferation.		IR (0.1-3 Gy x-ray) + TNFa (10 ng/mL)		AP1 DNA binding, expression	IR (0.1-3 Gy x-ray) + TNFa (10 ng/mL)	24 h (20 h after IR + 4 h after TNFa)	NA	NA	NA	NA
IR	inflammation	Roedel 2002	200	Mouse	endothelial (murine endothelioma)-PBMC interactions	in vitro	IR and IL of endothelial cells	Conflicting			IR dose-dependently decreases IL1-induced adhesion and increases TFGb and IL6 release, max at 0.7 or 0.5 Gy, returns to baseline higher doses. Anti-TGFb blocks blood cell adhesion, partially reverses IR-induced decrease in E-selectin.		IR (0.3-3 Gy x-ray) + IL1b		PBMC adhesion, IL6, TGFb expression, concentration, E-selectin	IR (0.3-3 Gy x-ray) + IL1b	24 h	NA	NA	NA	yes (TGFb ab inhibits IR/IL1 effect on adhesion)
IR	dna damage	Rothkamm 2003	205	Human	fibroblasts (primary normal lung incl MRC-5)	in vitro	IR of cells	Indirect			Linear dose response for x-rays even at very low doses, however recovery of lowest doses is compromised. Cell replication eliminates damaged cells.		IR (0.001-100 Gy X-ray)		H2AX, PFGE	IR (0.001-100 Gy X-ray)	3 min - 24 h	NA	NA	NA	NA
IR	dna damage	Rube 2008	441	Mouse	small intestine, lung, brain, heart, kidney	in vivo	IR of H18:H534C57Bl/6	Indirect			No difference in H2AX induction between tissues 10 min after 0.1-1 Gy IR or in DSB repair kinetics measured with H2AX 0.5-48h after 2 Gy IR.		IR (0.1-2 Gy gamma or x-ray)		H2AX	IR (0.1-2 Gy gamma or x-ray)	10 m-48 h	NA	NA	NA	NA	IR is photon from linear accelerator, not further specified
epigenetic changes	genomic instability	Rugo 2011	442	Mouse	embryonic stem	in vitro	IR of ES cells in vitro	Direct	y	y	Media from gamma exposed cells can induce transmissible dna damage and HR in other cells weeks after IR exposure. Mediated by Dnmt1 and Dnmt3a: cells lacking DNMT1 or 3a because of K/O or transient suppression with doxycycline don't transmit increased sister chromatid exchange to neighbors after IR compared with control. However, media from these same K/O can induce sister chromatid exchange in t…		IR (3 Gy gamma)		comet assay, (HR) sister chromatid exchange	IR (3 Gy gamma)	3 w + 5d	NA	yes	NA	y (DNMT k/o or inactivation)
hyperplasia	cancer	Russo 1977	206	Rat	mammary gland	in vivo	DMBA of SD (pn 55)	Indirect			Histologically, endbud hyperplasias become adenocarcinomas. Alveolar hyperplasias become fibroadenomas and adenomas. Early intraductal proliferations do not have altered stroma or lymphocytic invasion, later tumors do.	terminal end bud proliferations, hyperplasia	DMBA (20 mg)	within first two weeks	tumor	DMBA (20 mg)	3-7 weeks proliferations grew together into tumors	same dose	yes	NA	NA
dna damage	mutation	Rydberg 2005	207	Human	Primary dermal fibroblasts	in vitro	x ray and high let IR of cell culture	Indirect			High let induced misrejoins linear with dose, xray was non linear (lower at lower doses). Repair itself is independent of dose.	DSBs via PFGE (unrejoined)	IR (10-80 Gy x-ray and high let)	16 hr	misrejoined measured by hybridization	IR (10-80 Gy x-ray and high let)	16 hr	No- measured at same.	Measured unrepaired at same time as mutation	NA	NA
RONS	dna damage	Saenko 2013	208	Human	leukemic cells	in vitro	IR of cells (4 and 12 Gy) low let xray	Indirect			RONS and DNA damage increases in two phases, early around IR and the later, 24-48h. NO increases only later. Mitochondrial membrane potential (disrupted with rotenone) influences RONS level in later phase. RONS is dose dependent with two doses.	DCHF-DA for RONS, Mito Sox for superoxide, DAF-FM diacetate for NO	IR (4 and 12 Gy low LET xray)	0.5-48h	comet assay (alkaline, SSB+DSB)	IR (12 Gy low LET xray)	5 min-48h	dna tested only at one dose	responds at same time points	NA	yes* mitochondrial
IR	RONS	Saenko 2013	208	Human	leukemic cells	in vitro	IR of cells (4 and 12 Gy) low let xray	Direct			RONS and DNA damage increases in two phases, early around IR and the later, 24-48h. NO increases only later. Mitochondrial membrane potential (disrupted with rotenone) influences RONS level in later phase. RONS is dose dependent with two doses.		IR (4 and 12 Gy low LET xray)		DCHF-DA for RONS, Mito Sox for superoxide, DAF-FM diacetate for NO	IR (4 and 12 Gy low LET xray)	0.5-48h	NA	NA	yes* more in one cell line, less in another	yes* mitochondrial
inflammation	RONS	Saltman 2010	209	Human	fibroblasts (vocal chord)	in vitro	IR of cells	Indirect			IR increases ROS (ns at 1 hr- only high dose is significantly elevated at 24 h), COX2, TGFB and MMP1. Not clearly dose dependent- increases then decreases at higher doses.	COX2, TGFb, MMP1	IR (5-20 Gy x-ray)	1 or 24 h	DCFH-DA	IR (5-20 Gy x-ray)	1 or 24 h	no* no significant ROS response at 1 hr, but maybe measurement problems	same times *ns at 1 hr	no* (ROS no sig diff at 1 hr, higher after 20 Gy + 24 hr, inflammation decreases at higher doses)	NA	Effect of two different fractionation schedules on ROS and inflammation.
RONS	inflammation	Saltman 2010	209	Human	fibroblasts (vocal chord)	in vitro	IR of cells	Indirect			IR increases ROS (ns at 1 hr- only high dose is significantly elevated at 24 h), COX2, TGFB and MMP1. Not clearly dose dependent- increases then decreases at higher doses.	DCFH-DA	IR (5-20 Gy x-ray)	1 or 24 h	COX2, TGFb, MMP1	IR (5-20 Gy x-ray)	1 or 24 h	no* no significant ROS response at 1 hr, but maybe measurement problems	same times *ns at 1 hr	no* (ROS no sig diff at 1 hr, higher after 20 Gy + 24 hr, inflammation decreases at higher doses)	NA	Effect of two different fractionation schedules on ROS and inflammation.
RONS	dna damage	Sandhu 1997	210	Mouse	tumor cell line - MN-11	in vitro	IR or H2O2 or NO or neutrophil of cells	Indirect			H2O2, neutrophils, and (some) NO producers all create mutations, but not as many as IR. NO mutation may not be from the radical. NO may not cause large scale mutations, although other studies suggest they cause point mutations.		H2O2 (~12.5-200 uM for 1 h)		dna - HPRT mutation	H2O2 (~12.5-200 uM for 1 h)	measured at 8 days	NA	NA	yes	NA
IR	mutation	Sandhu 1997	210	Mouse	tumor cell line - MN-11	in vitro	HPRT mutation assay	Indirect			IR creates mutations	CS and CO gamma IR	IR (0.5-7 Gy gamma)	meaured 3-10 days after IR	mutation	IR (0.5-7 Gy gamma)	appears at 6-8 days (6 for higher doses, 8 for lower), peaks at 10 days	NA	NA	yes	NA
inflammation	mutation	Sandhu 1997	210	Mouse	tumor cell line - MN-11	in vitro	HPRT mutation assay	Indirect			IR, hydrogen peroxide, and neutrophils all create mutations (IR the most)		granulocytes (5M-20M neutrophils etc, +/- TPA)		dna - HPRT mutation	granulocytes (neutrophils etc, +/- TPA)	7 days	NA	NA	yes	NA
inflammation	cancer	Sansone 2007	211	Human	breast	in vitro	IL6 and mammosphere, MCF7 spheroid	Direct			IL6 makes normal and tumor mammospheres and MCF7 cells grow and invade in vitro, depends on NOTCH3/Jagged activity and invasion further depends on CAIX and MMPs. IL6 elevated in basal but not ductal carcinoma. IL6 treatment induces IL6 expression in N-MS and MCF-7, persistent in MCF7.	IL1, Notch3, Jagged, CA-IX	IL6 (10 ng/mL)	24h treatment	mammosphere growth, invasion	IL6 (10 ng/mL)	48 h (mammosphere) or 24 h (invasion) treatment	NA	same	NA	yes* IL6, NOTCH, Jagged
inflammation	cancer	Sasser 2007	212	Human, Mouse	breast, bone	in vitro	IL6 and MCF7 cells, bone mesenchymal stem cells	Direct			IL6 makes ER+ (MCF7) cells grow in vitro and in vivo (in immunocompromised mice). IL6 expressing human mesenchymal stem cells (bone marrow fibroblasts) support growth in vitro (3d culture). IL-6 (5ng/mL) mimics growth and growth is blocked with removal of IL6. In vivo, MCF-7 cells that stably express IL-6 create mammary tumors.		IL6 (1-200 ng/mL or IL-6 expressing MCF7)		3D tumor growth in culture, tumor growth in vivo	IL6 (1-200 ng/mL or IL-6 expressing MCF7)	1-8 days (in vitro) or 1-6 weeks (in vivo)	unknown	yes	yes	yes*IL6
IR	dna damage	Schanz 2012	443	Mouse	brain, skin, intestine	in vivo	IR of C57Bl/6	Indirect			Suggests (but not statistically tested) variation in 53BP1 foci vary by tissue after acute and chronic IR. Tissue also varies in rate of repair (brain has longest lasting foci). In stem cells, many foci observed after chronic IR at 72 h are not associated with NHEJ repair proteins, but are located in big clusters of tightly packed heterochromatin, suggesting structural changes in chromatin.		IR (0.01-0.1 Gy gamma or x-ray)		53BP1 foci	IR (0.01-0.1 Gy gamma or x-ray)	0.5-72 h acute, 24-72 h after 2-10 w chronic	NA	NA	NA	NA	IR is photon from linear accelerator, not further specified
IR	inflammation	Schanz 2012	443	Mouse	brain, skin, intestine	in vivo	IR of C57Bl/6	Indirect			No change in inflammatory cytokines in any tissues after low dose chronic IR.		IR (0.01-0.1 Gy gamma or x-ray)		TNFa, IL-6, TGFb	IR (0.01-0.1 Gy gamma or x-ray)	24-72 h after 2-10 w chronic	NA	NA	NA	NA	IR is photon from linear accelerator, not further specified
IR	mutation	Schiestl 1994	213	Mouse	hair (keratinocytes?)	in vivo	mutation assay (pink eyed unstable)	Indirect			Deletion of a duplication mutation is detected by changes in hair color. X-rays linearly increase mutations from the lowest (0.01 Gy) dose, at a higher rate than predicted by DSBs. The authors suggest that non-targeted effects could be contributing to mutations, especially at lower doses.		IR (0.01-1 Gy x-ray)		mutation	IR (0.01-1 Gy x-ray)	e8-e17	NA	NA	NA	NA
IR	cancer	Schmahl 1080	214	Mouse	all	in vivo	IR of dam	Conflicting			Prenatal IR decreases or failed to increase cancer incidence for most cancers except for one leukemia.		IR (2.5 Gy x-ray)		cancer	IR (2.5 Gy x-ray)	96 weeks	NA	NA	NA	NA
RONS	dna damage	Seager 2012	215	Human	lymphoblastoid cell line	in vitro	H2O2, HPRT and micronuclei	Direct and conflicting			H202 increases ROS and micronuclei at @7-18 uM, response to lower doses not distinguishable from background. Changing GSH antioxidant expression shifts dose response. No change in 3 lesions including 8-oxoDG which conflicts with Sharma 2016, but there was an increase in thymidine glycol lesions.	DCHF-DA	H2O2 (1-100 uM for 4 h)		8-oxodg, TG, micronuclei	H2O2 (5-25 or 30 uM for 4 h (lesion, MN))	immediate (lesions) or 22 h (MN)	approx same dose	not studied	yes	yes* GSH
RONS	dna damage	Seager 2012	215	Human	lymphoblastoid cell line	in vitro	H2O2, HPRT and micronuclei	Direct			H202 increases point mutations and chromosomal damage at @7-18 uM, response to lower doses not distinguishable from background. Changing GSH antioxidant expression shifts dose response. (NO change in 3 lesions including 8-oxoDG, but there was an increase in thymidine glycol lesion).	DCHF-DA	H2O2 (1-100 uM for 24 h)		HPRT mutation	H2O2 (5-20 uM H2O2 for 24 h)	24 h	yes	not studied	yes	NA
IR	mutation	Selvanayagam 1995	444	Mouse	mammary gland	in vitro	analysis of epithelial foci from IR mg tissue			y	A preneoplastic cell line EF42 grown from one IR (1 Gy) epithelial cell. Fraction of p53+ cells in the population increased with passage number (so not original from IR, and undergoes clonal selection). The p53+ cells arise from multiple independent mutations. These cells are tumorigenic when injected into mammary fat pad. This implies that genomic instability generated the mutations, not IR dire…
IR	dna damage	Serakinci 2009	216	Human	mesenchymal stem cells (from bone marrow)	in vitro	IR of cells	Indirect			Compares normal and telomere-immortalized cells. Both have same DNA recovery times. Normal telomeres vunerable to micronuclei, longer telomeres have more genomic stability.		IR (2.5-15 Gy gamma)		Fluorescence-detected alkaline DNA unwinding	IR (2.5-15 Gy gamma)	0-4 h	NA	NA	NA	NA
IR	inflammation	Shan 2007	217	Mouse	macrophage (peritoneal)	in vivo	IR of animal	Indirect			IL12 and IL18 (IGIF) increase with time and dose (up to 4 Gy- reverses above that), possibly mediated by TLR4. TLR4 complex expression (TLR4-MD2, CD14, MyD88) is mostly between 10 and 20 hrs then decreases. Dose response is similar to IL12 and IL18. NFkB in nucleus peaks at around 8 h, then declines to a new elevated state, no dose dependence.		IR (0.05-6 Gy x-ray)		IL12, IL18 secretion (Elisa), NFkB activity (nuclear translocation), MyD88 expression	IR (0.05-6 Gy x-ray)	4-48 h	NA	NA	yes	NA	response increases with time (IL12, 18)
inflammation	RONS	Shao 2008	218	Human	glioblastoma (T98G)	in vitro	IR or TGFb of cells	Indirect	y		IR induced TGFb, NO, and micronuclei in bystander cells. TFGb and NO are required. Inhibiting TGFb or NO blocked MN, while treating with TGFb or NO caused MN. NO and TGFb operate in a feedback loop.TGFb increased NO, and NO increased TGFB. TGFB increased micronuclei. TGFb ab reduces NO in bystander cells, not when whole population is irradiated.	TGFb	IR (He ion, precise)	24 h	NO	IR (He ion, precise)	24 h	NA	same	NA	yes* TGFb ab
inflammation	dna damage	Shao 2008	218	Human	glioblastoma (T98G)	in vitro	IR of cells	Direct	y		IR induced TGFb, NO, and micronuclei in bystander cells. TFGb and NO are required. Inhibiting TGFb or NO blocked MN, while treating with TGFb or NO caused MN. NO and TGFb operate in a feedback loop.TGFb increased NO, and NO increased TGFB. TGFB increased micronuclei.	TGFb, NO	IR (He ion, precise)	24 h	micronuclei	IR (He ion, precise)	24 h	NA	same	NA	yes* TGFb ab, NO
IR	inflammation	Shao 2008	218	Human	glioblastoma (T98G)	in vitro	IR of cells	Indirect			IR induced TGFb, NO, and micronuclei in bystander cells. TFGb and NO are required. Inhibiting TGFb or NO blocked MN, while treating with TGFb or NO caused MN. NO and TGFb operate in a feedback loop.TGFb increased NO, and NO increased TGFB. TGFB increased micronuclei.		IR (He ion, precise)		TGFb, NO	IR (He ion, precise)	24 h	NA	NA	NA	NA
RONS	inflammation	Sharma 2007	219	Mouse	skin	in vivo	UV of animal	Direct			UV increases and grape seed proanthocyanidins (0.2-0.5% give in diet starting 2 wks before UV, continuing through experiment) reduce oxidative activity (measured multiple ways), MAP kinase and NFkB activation, and NFkB targets including COX2 and iNOS. Cellular antioxidants are also reduced by UV and recovered with the extract.	extracellular H202 (rhodamine 123), NO (nitrate/nitrite), protein oxidation, lipid peroxidation, anti-oxidant levels in cytosol	UVB (0.120 J/cm2)	24 h	p-MAPK (ERK, p38, JNK), NFkB, iNOS,	UVB (0.120 J/cm2)	24 h	NA	NA	NA	yes* gps
RONS	dna damage	Sharma 2016	220	Chicken, Human	DT40 b cells, TK6 lymphoblast cells	in vitro	H202 in cell culture	Indirect			H202 increases 8-oxoDG (dose-dependent response at 6.7 uM, significant at 15 uM), clustered lesions (tested at 20 uM), and DSBs (tested and significant at 20 and 50 uM) including in nonreplicating cells, and mutations. Mutations depend on NHEJ activity.		H2O2 (5-30 uM for 8-oxoDG, 20-50 uM for DSBs, 30 min treatment)		oxo-8 dg, PFGE+ fpg enzyme (clustered lesions), PFGE and 51BP1 (DSB)	H2O2 (5-30 uM for 8-oxoDG, 20-50 uM for DSBs (30 min treatment))	immediate	NA	NA	yes	NA
RONS	dna damage	Sharma 2016	220	Chicken	DT40 b cells	in vitro	H202 in cell culture	Indirect			H202 increases 8-oxoDG (dose-dependent response at 6.7 uM, significant at 15 uM), clustered lesions (tested at 20 uM), and DSBs (tested and significant at 20 and 50 uM) including in nonreplicating cells, and mutations (5-20 uM). Mutations depend on NHEJ repair pathway.		H2O2 (5-20 uM, 30 min treatment)		PIG-O mutation analysis	H2O2 (5-20 uM (30 min treatment))	12 days	NA	NA	yes	NA
dna damage	mutation	Sharma 2016	220	Chicken	b cells	in vitro	H202 in cell culture	Indirect			H202 increases lesions, clustered lesions, double strand breaks, and mutations	8-oxodg, 53BP1, clustered lesions	H2O2 (5-30 uM for 8-oxoDG, 20-50 uM for DSBs, 30 min treatment)	immediate	PIG-O mutation analysis	H2O2 (5-20 uM)	12 days	Same doses	Yes, but KE1 measured before KE2.
IR	mutation	Sherborne 2015	221	Mouse	multiple (includes MG, hematopoietic, sarcomas)	in vivo	IR abdominal wall/mammary glands	Indirect			In C567Bl/6 and NF1+/- (in 129/Sv background) mice given fractionated 3 Gy) IR at 5-8 wks of age, C-> T and G-> A transversions are elevated, as are three signatures: C-> T with anything surrounding it, 5’TC > TT, and GCC-> GGC and CTT ->CGT. Overall number of single nucleotide changes were lower than previously reported for NMU. NF1+/- mice had more copy number losses, while wild type had more g…		IR (30 Gy fractionated)		mutational signature (SNV, CNV)	IR (30 Gy fractionated)	20 months	NA	NA	NA	NA
inflammation	dna damage	Shibata 2010	222	Mouse	gastric epithelial cells, myloid cells	in vivo	IR of animal	Conflicting			IR increases NFkB and TNFa in gastric epithelial cells. Conditional deletion of IKKB (which should reduce NFkB activation through the canonical pathway) results in increased apoptosis and proliferation after IR, as well as ROS, 8-oxoDG, IL-1 and other inflammatory cytokines, and myeloid cells. Suggests that NFkB is actually having an anti-inflammatory effect after IR in gastric epithelial cells. …	IL1 and other cytokines, myeloid cells.	IR (12 Gy), +- NFkB	120 h	ROS, 8-oxodg, proliferation	IR (12 Gy), +- NFkB	120 hrs (proliferation)	NA	same time point	NA	NA
inflammation	proliferation	Shibata 2010	222	Mouse	gastric epithelial cells, myloid cells	in vivo	IR of animal	Conflicting			IR increases NFkB and TNFa in gastric epithelial cells. Conditional deletion of IKKB (which should reduce NFkB activation through the canonical pathway) results in increased apoptosis and proliferation after IR, as well as ROS, 8-oxoDG, IL-1 and other inflammatory cytokines, and myeloid cells. Suggests that NFkB is actually having an anti-inflammatory effect after IR in gastric epithelial cells. …	IL1 and other cytokines, myeloid cells.	IR (12 Gy), +- NFkB	120 h	ROS, 8-oxodg, proliferation	IR (12 Gy), +- NFkB	120 hrs (proliferation)	NA	same time point	NA	NA
inflammation	RONS	Shibata 2010	222	Mouse	gastric epithelial cells, myloid cells	in vivo	NFkB dose and IR of animal	Conflicting			IR increases NFkB and TNFa in gastric epithelial cells. Conditional deletion of IKKB (which should reduce NFkB activation through the canonical pathway) results in increased apoptosis and proliferation after IR, as well as ROS, 8-oxoDG, IL-1 and other inflammatory cytokines, and myeloid cells. Suggests that NFkB is actually having an anti-inflammatory effect after IR in gastric epithelial cells. …	IL1 and other cytokines, myeloid cells (macrophage recruitment)	IR (12 Gy), +- NFkB	120 h	ROS (DHE), 8-oxodg, proliferation	IR (12 Gy), +- NFkB	120 h (DHE), 18 months (8-oxodg)	NA	both increased at 120 h	NA	NA
IR	inflammation	Shibata 2010	222	Mouse	gastric epithelial cells, myloid cells	in vivo	IR of animal	Indirect			IR increases NFkB and TNFa in gastric epithelial cells. Conditional deletion of IKKB (which should reduce NFkB activation through the canonical pathway) results in increased apoptosis and proliferation after IR, as well as ROS, 8-oxoDG, IL-1 and other inflammatory cytokines, and myeloid cells. Suggests that NFkB is actually having an anti-inflammatory effect after IR in gastric epithelial cells. …		IR (12 Gy), +- NFkB		IL1 and other cytokines, myeloid cells.	IR (12 Gy), +- NFkB	120 hrs	NA	same time point	NA	NA
RONS	epigenetic changes	Simone 2009	445	Human	fibroblasts (AG01522)	in vitro	IR of fibroblasts in vitro	Direct			ROS and miRNA expression changes after IR (and also H2O2 and etoposide, but doses not given). Antioxidants block the effect of IR (10 Gy) on ROS and miRNA. miRNA affected by radiation were also affected by H2O2 and etoposide, almost all in the same direction.	DCF diacetate	IR (5-20 Gy gamma)	15 min	miRNA microarray and RT-PCR	IR (10 Gy or 0.25-20 Gy gamma for let7)	1 h or 0.5-24 h for let7	same dose	NA	ROS is dose dependent up to 20 Gy, let7 miRNA maxes at 1 Gy	y (cysteine)	Cells were pretreated and IR'd in the presence of catalase and cysteine for free radical scavenging. H2O2 and etoposide doses not provided for miRNA experiment
IR	epigenetic changes	Simone 2009	445	Human	fibroblasts (AG01522)	in vitro	IR of fibroblasts in vitro	Direct			ROS and miRNA expression changes after IR (and also H2O2 and etoposide). Let-7a and b decrease with dose and time, maximum response at 1 Gy and in the 30 min to 6 hr range. Antioxidants block the effect of IR (10 Gy) on ROS and miRNA. miRNA affected by radiation were also affected by H2O2 and etoposide, almost all in the same direction. H2O2 and etoposide doses not provided for miRNA experiment	DCF diacetate	IR (5-20 Gy gamma)	15 min	miRNA microarray and RT-PCR	IR (10 Gy or 0.25-20 Gy gamma for let7)	1 h or 0.5-24 h for let7	same dose	NA	ROS is dose dependent up to 20 Gy, let7 miRNA maxes at 1 Gy	y (cysteine)	Cells were pretreated and IR'd in the presence of catalase and cysteine for free radical scavenging. H2O2 and etoposide doses not provided for miRNA experiment
hyperplasia	cancer	Sinha 1974	223	Rat	mammary gland	in vivo	DMBA of SD or Wistar-Furth rat (pn 55-60)	Conflicting			Adenocarcinomas appear without hyperplastic alveolar nodules following direct application. For IV administration, hyperplastic alveolar nodules still precede tumors. Ovariectomy regresses and transplantation expands tumors.	hyperplastic alveolar nodules	DMBA (0.025-1 mg direct, 5 mg systemic)	10-130 d after DMBA directly, 20-90 days for systemic	tumors	DMBA (0.025-1 mg direct, 5 mg systemic)	10-130 d after DMBA directly, 20-90 days for systemic	no or NA	yes for IV DMBA	no or NA	y (with ovx)
hyperplasia	cancer	Sinha 1977	224	Rat	mammary gland	in vivo	DMBA of Wistar-Furth rat (pn 55)	Conflicting			Transplanted hyperplastic alveolar nodules do not form tumors in WF rats. Control is tissue from non-exposed pregnant rats or normal mammary tissue from the DMBA-exposed transplant recipient. Both experimental and control are exposed to DMBA again in vitro or after transplantation. Normal tissue formed more tumors after DMBA than previously DMBA exposed HANS.		DMBA (5 mg)	not provided	tumors	DMBA (5 mg)	90-100 d after transplant	NA	yes	NA	NA
RONS	inflammation	Sinha 2011	225	Mouse	liver	in vivo	IR of animal	Direct			Single dose study looking at the effect of a test antioxidant compound (MOLE, one source of epicachetin) on antioxidant expression and inflammation (NFkB).	ROS (lipid peroxidation - TBARS, antioxidant activity - SOD, catalase, reduced glutathione GSH, FRAP)	IR (5 Gy gamma)	4-6 h	NFkB translocation	IR (5 Gy gamma)	4-6 h	same dose	same time	NA	yes (antioxidant)	another single dose study looking at the effect of a test antioxidant compound on antioxidant expression and inflammation (NFkB).
dna damage	genomic instability	Sishc 2015	446	Human	breast, others	in vitro	IR of MCF10, MCF7, AG11137 primary, lymphoblastoid cells			y	Mutation frequency in lymphoblastoid cells after TRF2 knock down (which doesn't interact directly with DSB repair complex) and DNA-PKcs inhibition is not additive, suggesting they act on the same pathway. Telomere-telomere fusion and telomere-dsb fusion were both increased in lymphoblastoid cells after IR, more so with impaired TRF2. Considers these an indication of instability. Significance not …	NA	NA	NA	mutation frequency, FISH,	IR (1-2 Gy gamma or high LET Fe	2-20 days (MF), ? For FISH	NA	NA	NA	NA
IR	inflammation	Siva 2014	227	Human	blood serum	in vivo	therapeutic IR of lung cancer	Indirect			Decrease in some cytokines at 1-24 h in patients with severe lung injury and with dose. Overall, a few cytokines increased at a few time points, and several cytokines had signficant time trends peaking at 4 or 12 (IL6, MCP3) weeks.		IR (60 Gy (fractionated))		serum cytokines	IR (60 Gy (fractionated))	1 h-12 w	NA	NA	yes* decreases at early points	NA	late response (1, 3 m)
inflammation	dna damage	Snidjers 2012	228	Mouse	mammary gland	in vivo	IR of animal (BalbC vs C57Bl/6)	Conflicting			Early (4hr) decreased expression of inflammatory pathways, macrophages, after IR, but induced early TGFb responsive and other pubertal end bud development and differentiation genes. After 1 month, increase proliferation signature in BalbC (C57 were senescent). No effect on inflammatory pathways in C57. Evidence for non-linear dose response because different genes expressed at low and high doses. …	gene expression	IR (4 x 0.075-1.8 Gy)	4 h, 1 m	micronuclei	IR (4 x 0.075-1.8 Gy)	6 d, 4 w	conflicting *no long term elevation in expression of inflammation at high dose, when GI is observed, although the suppression is alleviated at that dose/time.	conflicting	no	NA
IR	genomic instability	Snidjers 2012	228	Mouse	mammary gland (BalbC vs C57Bl/6)	in vivo	IR of animal	Indirect		y	Low dose IR is not associated with significant increases in genomic instability in either C57BL/6 or BALB/c peripheral blood cells, but high dose IR leads to genomic instability after 1 month in BALB/c less so for C57BL/6 (significant in one cell type and not the other). Short term micronuclei (6 d) in all conditions.		IR (4 x 0.075-1.8 Gy)		micronuclei	IR (4 x 0.075-1.8 Gy)	6 d, 4 w	NA	NA	yes	NA
IR	inflammation	Snidjers 2012	228	Mouse	mammary gland	in vivo	IR of animal (BalbC vs C57Bl/6)	Conflicting			IR response in Balb/C has early (4hr) decreased expression of immune and inflammatory pathways, and macrophages, and induction of early TGFb responsive and other pubertal end bud development and differentiation genes. After 1 month, increase proliferation signature in BalbC (C57 were senescent). No effect on inflammatory pathways in C57. Evidence for non-linear dose response because different gen…		IR (4 x 0.075-1.8 Gy)		gene expression	IR (4 x 0.075-1.8 Gy)	4 h, 1 m	NA	NA	no	NA
IR	proliferation	Snidjers 2012	228	Mouse	mammary gland	in vivo	IR of animal (BalbC vs C57Bl/6)	Indirect			8 wk old BalbC vs C57Bl/6 Early (4hr) decreased expression of inflammatory pathways, macrophages, after IR, but induction of early TGFb responsive and other pubertal end bud development and differentiation genes. After 1 month, increase proliferation signature in BalbC (C57 were senescent)		IR (4x0.75 Gy X-ray)		proliferation-related transcriptional response	IR (4x0.75 Gy X-ray)	4 h, 1 month after last IR	NA	NA	NA	NA
IR	dna damage	Soler 2009	229	Human	mammary epithelial cells	in vitro	IR of cells	Indirect			shortened telomeres (with population doublings) increase dna damage.		IR (1 Gy x-ray)		FISH, chromosomal aberrations	IR (1 Gy x-ray)	24 h	NA	NA	NA	NA
IR	RONS	Soltani 2016	230	Human	peripheral blood mononuclear cells	in vitro	IR of cells	Direct			Curcumin and dendrosomal nanoformulation of curcumin reduce IR depenent increases in ROS and related markers. ROS and oxidative markers increases with dose and (non significantly?) with time. DNC effect possibly mediated by NRF2 transcription of antioxidants, with increased activity at 2 and 18 hours.		IR (1-6 Gy gamma)		ROS (DCF, 8oxodg, TBARS)	IR (1-6 Gy gamma)	24 h (DCF), 12-48 h (8oxodg, TBARS)	NA	NA	yes	yes
RONS	inflammation	Soltani 2016	230	Human	immune (peripheral blood mononuclear cells)	in vitro	IR of cells	Direct			IR increases oxidative activity and NFkB, and interventions (added after IR) that reduce oxidative activity also reduce NFkB (at later time points). Trend of increased ROS inhibition later aligns with effect on NFkB later. Cucumin/dendritic nanoformulation of curcumin (DNC) reverses the effect of IR on ROS, antioxidant activity and concentrations (IR increase in ROS and decreases and glutatione, …	ROS (DCF, 8oxodg, TBARS)	IR (2 Gy gamma)	24 h (DCF), 12-48 h (8oxodg, TBARS)	NFkB, NRF2 expression	IR (2 Gy gamma)	2, 18 h	NA	different times measured	NA	yes (antioxidant)
inflammation	cancer	Sourisseau 2011	231	Mouse	mammary tumor cells (MMTV-HER2/neu mice)	in vitro	collagen and in vitro tumor	Direct			Collagen I promotes EMT including decreased membrane Ecadherin and increased invasion in 3d mouse mammary tumor models in vitro. Blocking src blocks invasion.		collagen-I overlay		E-cadherin, invasion	collagen-I overlay	hours	NA	NA	NA	yes (invasion inhibited by SRC inhibitors)
RONS	dna damage	Stanicka 2015	232	Human	leukemic cells	in vitro	H2O2 in cell culture	Direct			Stimulation of intracellular and nuclear H202 with NADPH oxidase (NOX) increases DSBs, inhibiting NOX decreases it.	H202 probe PE1 - Cell permeable and membrane targeted	44% more cytosolic H202, 20% more nuclear H202 (stimulate NOX) or 20% less cytosolic (knock down)	16 h (stimulate) or 24 h (knock down)	H2AX	50% more or 30% less	16 h (stimulate) or 24 h (knock down)	not studied	same time point	yes	yes (NOX inhibitor)
IR	epigenetic changes	Stankevicins 2013	447	Human	breast	in vitro	IR of MCF10A, T47D, MCF7 cells in vitro	Indirect			miRNA response differed between cell lines. p53 regulated miRNA miR34a (tumor suppressor) increases with IR dose at 4h in MCF10A cells. miR-34a was the miRNA most regulated by IR at 10 Gy, with less response but still elevated at 24 h, and low dose response was dose dependent in MCF10A cells. T47D lacks p53 response and miR-34a was not altered, but effect in MCF7 cells (with intact p53) was not s…	DNA damage (comet assay, micronuclei)	IR (0.003-0.048 Gy, 5 Gy x-ray)	4, 24 h for comet assay, 24h for micronuclei	miRNA qRT-PCR (miR-34a, let-7a, let-21, miR-21)	IR (0.003-0.048 Gy for miR-34a, 5 Gy x-ray)	4, 24 h	same dose for MCF10A, true for MCF7	same times	in MCF10A @ 4h	NA
dna damage	epigenetic changes	Stankevicins 2013	447	Human	breast	in vitro	IR of MCF10A, T47D, MCF7 cells in vitro	Indirect			miRNA response differed between cell lines. p53 regulated miRNA miR34a (tumor suppressor) increases with IR dose at 4h in MCF10A cells. miR-34a was the miRNA most regulated by IR at 10 Gy, with less response but still elevated at 24 h, and low dose response was dose dependent in MCF10A cells. T47D lacks p53 response and miR-34a was not altered, but effect in MCF7 cells (with intact p53) was not s…	DNA damage (comet assay, micronuclei)	IR (0.003-0.048 Gy, 5 Gy x-ray)	4, 24 h for comet assay, 24h for micronuclei	miRNA RT-PCR (miR-34a, let-7a, let-21, miR-21)	IR (0.003-0.048 Gy for miR-34a, 5 Gy x-ray)	4, 24 h	same dose for MCF10A, true for MCF7	same times	in MCF10A @ 4h	NA
hyperplasia	cancer	Sternlicht 1999	233	Mouse	mammary gland	in vivo	MMP3 overexpression in CD1 mice	Indirect			MMP3 expressing epithelial cells or mammary gland in transgenic mice lead to increased hyperplasia, dysplasia, and tumorigenesis (both significant compared to non-transgenic), as well as more fibrosis and lymphocytic infiltrates. Hyperplasia increases in MMP3 transgenic with parity and age. Hyperplasia reduced by TIMP but tumorigenesis not tested.	hyperplasia	MMP3 overexpression	6-24 months, median 18 months	mammary dysplasias and carcinomas	MMP3 overexpression	6-24 months, median 18 months	NA	NA	NA	NA
inflammation	cancer	Sternlicht 1999	233	Mouse	mammary gland	in vivo	MMP3 overexpression in CD1 mice	Indirect			MMP3 expressing epithelial cells or mammary gland in transgenic mice lead to increased epithelial to mesenchymal transition (EMT), hyperplasia, lymphocytic infiltrate, dysplasia, and tumorigenesis	EMT, lymphoctic infiltrate	MMP3 overexpression	6-24 months, median 18 months	mammary dysplasias and carcinomas	MMP3 overexpression	6-24 months, median 18 months	NA	NA	NA	NA
inflammation	hyperplasia	Sternlicht 1999	233	Mouse	mammary gland	in vivo	MMP3 overexpression in CD1 mice	Indirect			MMP3 expressing epithelial cells or mammary gland in transgenic mice lead to increased epithelial to mesenchymal transition (EMT), hyperplasia, lymphocytic infiltrate, dysplasia, and tumorigenesis	EMT, lymphoctic infiltrate	MMP3 overexpression	6-24 months, median 18 months	hyperplasia	MMP3 overexpression	6-24 months, median 18 months	NA	NA	NA	yes
inflammation	RONS	Stevens 1992	234	Human	Neutrophils and endothelial cells	in vitro	PMA stimulation of cultured cells	Direct			Stimulation of neutrophils with PMA causes oxidation of methionine in supernatant. Reduced by SOD, catalase, DMSO, iron chelation		PMA (1 mM for 2 hrs)		RONS - Oxidation of methionine	PMA (1 mM for 2 hrs)	immediate	NA	NA	NA	yes* antioxidant
inflammation	cancer	Studebaker 2008	235	Human, Mouse	breast, skin	in vitro	IL6 and MCF7 cells, skin fibroblasts	Direct			IL6 makes ER+ breast cancer (MCF7, BT474) cells grow dose-dependently in vivo. IL6 expressing fibroblasts (from sites common for metastases) support growth in vivo (tumor) and in vitro (3d culture), blocked with removal of IL6. Breast cancer fibroblasts express IL6, and IL6 induced senescence makes cells persistantly express IL6. ER- cells produce autocrine IL-6.		IL-6 (1-100 ng/mL in vitro, senescent fibroblasts expressing 760 pg/mL in vivo)		3D tumor growth in culture, tumor incidence, volume in vivo	IL-6 (1-100 ng/mL in vitro, senescent fibroblasts expressing 760 pg/mL in vivo)	8 d, 8 weeks	NA	yes	NA	yes*IL6 ab
IR	epigenetic changes	Su 2006	448	Human	saliva	in vivo	uranium miners	Indirect			Methylation rates of p16INK4a and O6-MGMT increase with cumulative dose in mine workers exposed to radon.		IR (radon)		methylation specific PCR (p16INK4a and O6-MGMT)	IR (radon)		NA	NA	yes	NA
IR	proliferation	Suman 2012	236	Mouse	mammary gland	in vivo	IR (2 Gy) of C57BL/6 mouse	Indirect			In adolescent (6-8 wk) C57 Bl6 mouse, 2 and 12 months after whole body IR, cells show increased proliferative marker Ki 67, possibly associated with increased circulating estrogen, ERa expression, and PI3K-AKT expression		IR (2 Gy gamma)		Ki67 immunihistochemistry	IR (2 Gy gamma)	2, 12 mo	NA	NA	NA	NA
RONS	genomic instability	Suzuki 2009	237	Human	normal human fibroblast	in vitro	IR of cell culture	conflicting		y	The capacity to generate double strand breaks and chromosomal aberrations is maintained in quiescent cells for years, RONS is not elevated in these quiescent cells, or in subconfluent replicating cultures.	DCFH-DA	IR (4 Gy x-ray)	1, 2 yr plus 3 and 7 days growth in non-confluence	p-ATM foci, chromosomal aberrations	IR (4 Gy x-ray)	1, 2 yr plus 3 and 7 days growth in non-confluence	not studied	not studied	NA	NA
IR	RONS	Suzuki 2009	237	Human	normal human fibroblast	in vitro	IR of cell culture	Indirect, conflicting		y	The capacity to generate double strand breaks and chromosomal aberrations is maintained in quiescent cells for years, but RONS is not elevated in these quiescent cells, or in subconfluent replicating cultures.		IR (4 Gy x-ray)		DCFH-DA	IR (4 Gy x-ray)	1, 2 yr plus 3 and 7 days growth in non-confluence	NA	NA	NA	NA
dna damage	mutation	Suzuki 2009	237	Human	normal human fibroblast	in vitro	Genomic instability after IR of cell culture	Conflicting			The capacity to generate double strand breaks and chromosomal aberrations is maintained in quiescent cells for years, but not RONS	DCFH	IR (4 Gy x-ray)	1, 2 yr plus 3 and 7 days growth in non-confluence	p-ATM foci, chromosomal aberrations	IR (4 Gy x-ray)	1, 2 yr plus 3 and 7 days growth in non-confluence
IR	epigenetic changes	Szatmari 2017	449	Mouse	bone marrow, spleen	in vivo	IR of C57Bl/6 mice	Indirect	y		24 hours after IR extracellular vesicles contain miRNA. Extracellular vesicles from exposed mice induce complex DNA damage in unexposed mice. Dose response peaked at lower doses. Only 8 miRNAs were differentially expressed after both low and high dose IR, effect increasing with dose. 5 miRNAs (mmu-miR-33-3p, mmu-miR-200c-5p, mmu-miR-140-3p, mmu-miR-744-3p, and mmu-miR-669o-5p) were downregulated …		IR (0.1-2 Gy x-ray)		miRNA microarray and RT-PCR (bone marrow)	IR (0.1-2 Gy x-ray)	24 h	NA	NA	mixed	NA
dna damage	epigenetic changes	Szatmari 2017	449	Mouse	bone marrow, spleen	in vivo	IR of C57Bl/6 mice	Indirect	y		DNA damage in exposed mice correspond with the release of extracellular vesicles that contain miRNA. Vesicles from exposed mice induce complex DNA damage in unexposed mice. Dose response peaked at lower doses (0.25 Gy) while response in directly exposed mice continued to increase.	chromosomal aberrations (bone marrow), H2AX (splenocytes)	IR (0.1-2 Gy x-ray)	24 h	miRNA microarray and RT-PCR (bone marrow)	IR (0.1-2 Gy x-ray)	24 h	unclear	same time	mixed	NA	Apoptosis in directly IR bone marrow stem cells increases even at 0.1 Gy
epigenetic changes	dna damage	Szatmari 2017	449	Mouse	bone marrow, spleen	in vivo	IR of C57Bl/6 mice	Indirect	y		Extracellular vesicles from exposed mice induce complex DNA damage in unexposed mice. Dose response peaked at lower doses.	miRNA microarray and RT-PCR (bone marrow)	IR (0.1-2 Gy x-ray)		chromosomal aberrations (bone marrow), H2AX (splenocytes)	IR (0.1-2 Gy x-ray)	24 h+24 h	unclear	yes	unclear	NA
estrogen	proliferation	Takabatake 2018	238	Rat	mammary gland	in vivo	IR (4 Gy gamma) whole body, SD rat	Indirect			Parity decreased proliferation in HR+ carcinomas in rats exposed at 3 wk but not 8 wk.		IR (4 Gy gamma)		Ki67	IR (4 Gy gamma)	up to 100 wks	NA	NA	NA	NA
IR	dna damage	Tanaka 2009	239	Mouse	splenic lymphocytes	in vivo	Low dose rate IR of specific pathogen free mouse	Indirect			Unstable chromosomal damage increases linearly with cumulative dose at all dose rates (except for high dose rate, which is linear quadratic), but with a lower slope for lower dose rates. Dose and dose rate effectiveness factor varies depending on total dose.		IR (0.1-8 Gy total gamma at 0.001-0.4 Gy/day		dicentric, centric rings, dicentric chromosomes	IR (0.1-8 Gy total gamma at 0.001-0.4 Gy/day	48 h	NA	NA	yes	NA
IR	epigenetic changes	Tanaka 2012	450	Human	glioma	in vitro	IR of NP2 glioma cell line	Indirect			IR (5 Gy x ray and 2 Gy carbon ion) increases LINE1 retrotransposition 3-4 days after IR. Lower doses increase LINE1 transcription 6 hrs after IR. Transcription does not increase with dose but transposition does. L1 insertions from x-rays were smaller than insertions following carbon ions.		IR (2.5-10 Gy x-ray, 1-4 Gy carbon)		LINE1 retrotransposition (gfp)	IR (2.5-10 Gy x-ray, 1-4 Gy carbon)	3-4 d	NA	NA	yes	NA	Insertion is dose dependent, but LINE1 transcription maxes at lower dose and decreases.
IR	proliferation	Tang 2014	240	Human, Mouse	mammary gland/MCF10	in vivo, in vitro	IR of animal (BALB/C), MCF10 cells	Indirect			Results suggest stem cell expansion afer IR via self-renewal, under proliferative (developing) conditions. Adult BalbC cells after IR don't have increased repopulating ability. Repopulation in vitro and in adolescent animals with IR requires TGFB. IR increases MCF10 repopulating ability in proliferating cells, via expansion of a stem-like population via Notch.		IR (10-100 cGy)		self-renewal	IR (0.10-1 Gy in vivo or 0.03-2 Gy in vitro)	5-7 Days or 6 weeks	NA	NA	NA	yes
mutation	proliferation	Tao 2017	241	Mouse	mammary gland	in vitro	p53 loss in Krt8+ luminal cells	Indirect			Cre induced loss of p53 in Krt8+ luminal cells leads to their clonal expansion (on the week to month time scale) and mammary tumors (resembling claudin-low).	p53 expression in luminal cells			clonal expansion, tumors	p35 k/o	3 d, 3-4 wk, >5 months	NA	NA	NA	NA
mutation	cancer	Tao 2017	241	Mouse	mammary gland	in vitro	p53 loss in Krt8+ luminal cells	Indirect			Cre induced loss of p53 in Krt8+ luminal cells leads to their clonal expansion and mammary tumors (resembling claudin-low). After 6-7 months, all mice developed mammary tumors.	p53 expression in luminal cells			clonal expansion, tumors	p35 k/o	6-7 months	NA	NA	NA	NA
RONS	dna damage	Tartier 2007	451	Human	HeLa	in vitro	IR microbeam of HeLa cells	Direct	y		IR (He microbeam) of cytoplasm causes 53BP1 foci in a bystander (non-clustered) pattern in directly and non-directly hit cells at 3 h but not 1 h, later than directly hit nuclei which show direct effects and bystander effects at both 1 and 3 h. Cytoplasm effect decreases after 3 h. Bystander effect is the same regardless of whether 1 cell or a large fraction of cells are targeted with ions to eit…		IR (20 ion He microbeam)		dna damage (53BP1 foci)	IR (20 ion He microbeam)	3 h	NA	NA	no	yes (DMSO, NOS inhibitor, raft inhibitor, mtDNA inhibitor)
IR	dna damage	Tartier 2007	451	Human	HeLa	in vitro	IR microbeam of HeLa cells	Direct	y		IR (He microbeam) of cytoplasm causes 53BP1 foci in a bystander (non-clustered) pattern in directly and non-directly hit cells at 3 h but not 1 h, later than directly hit nuclei which show direct effects and bystander effects at both 1 and 3 h. Cytoplasm effect decreases after 3 h. Bystander effect is the same regardless of whether 1 cell or a large fraction of cells are targeted with ions to eit…		IR (20 ion He microbeam)		dna damage (53BP1 foci)	IR (20 ion He microbeam)	3 h	NA	NA	no	yes (DMSO, NOS inhibitor, raft inhibitor, mtDNA inhibitor)
IR	epigenetic changes	Tawa 1998	452	Mouse	liver, brain, spleen, culture	in vivo, in vitro	IR of C56Bl/6NJcl mice, mouse embryonic immortal cells m5S/1M , hamster CHO cells	Indirect			X-ray reduced global methylation in liver but not brain, spleen, cultured cells. Effect seen within 8 hrs (earliest measured) and remained through 72 h. Effect didn't vary with dose.		IR (4-10 Gy x-ray)		global methylation (HPLC for 5mdC)	IR (4-10 Gy x-ray)	8-72 h	NA	NA	no	NA
mutation	cancer	Thomas 2007	242	Human	tumors (range of tumor types)	in vivo	PCR genotyping	Indirect			Only 30% of tumors have mutation in one of 17 known oncogenes (2007).		NA	NA	Gene mutations in tumor	NA	NA	NA	NA	NA	NA
RONS	genomic instability	Thomas 2012	453	Human-Hamster hybrid	GM10115	in vitro	comparison of stable GM10115 and IR exposed unstable LS12 line	Indirect		y	Supports previous papers suggesting that mitochondrial respiration is compromised in the LS12 unstable cell line because cytochrome c is lower in mitochondria and higher in cytoplasm (possibly because higher VDAC2 levels allows escape) by observing lower levels of cytochrome c in mitochondria. Proteomics finds that other systems increase to compensate - proteins that protect against oxidative str…	H2O2, ROS, mitochondrial contribution to H2O2 (measured in previous studies, not here)	NA	NA	chromosomal instability, gene amplification, sister chromatid exchange, HPRT mutation frequency (measured in previous studies, not here)	NA	NA	NA	NA	NA	NA
epigenetic changes	genomic instability	Thomas 2012	453	Human-Hamster hybrid	GM10115	in vitro	comparison of stable GM10115 and IR exposed unstable LS12 line	Indirect		y	Supports previous papers suggesting that mitochondrial respiration is compromised in the LS12 unstable cell line because cytochrome c is lower in mitochondria and higher in cytoplasm (possibly because higher VDAC2 levels allows escape) by observing lower levels of cytochrome c in mitochondria. Proteomics finds that other systems increase to compensate - proteins that protect against oxidative str…	protein, mRNA expression	NA	NA	chromosomal instability, gene amplification, sister chromatid exchange, HPRT mutation frequency (measured in previous studies, not here)	NA	NA	NA	NA	NA	NA
epigenetic changes	dna damage	Tian 2015	454	Human	fibroblast (skin, WS1), keratinocyte (HaCaT)	in vitro	IR of keratinocytes, co-culture with fibroblasts	Direct	y		IR increases RONS, miR-21, and dna damage in bystander cells. Bystander ROS and dna damage prevented by catalase and SOD2 overexpression in fibroblasts. Similarly, inhibiting miR-21 decreases ROS and DNA damage in IR co-culture. The miR-21 inhibitor negative control and miR-21 mimic increase miR-21 expression, ROS, and DNA damage after IR co-culture. Possibly via miR-21 regulation of SOD2, since …	miR-21 (RT-PCR)	IR (0.56 Gy alpha)	3 h (co-culture)	dsb (53BP1)	IR (0.56 Gy alpha)	3 h (co-culture)	same	yes	NA	yes (miR-21 inibitor)
epigenetic changes	RONS	Tian 2015	454	Human	fibroblast (skin, WS1), keratinocyte (HaCaT)	in vitro	IR of keratinocytes, co-culture with fibroblasts	Direct	y		IR increases RONS, miR-21, and dna damage in bystander cells. Bystander ROS and dna damage prevented by catalase and SOD2 overexpression in fibroblasts. Similarly, inhibiting miR-21 decreases ROS and DNA damage in IR co-culture. The miR-21 inhibitor negative control and miR-21 mimic increase miR-21 expression, ROS, and DNA damage after IR co-culture. Possibly via miR-21 regulation of SOD2, since …	miR-21 (RT-PCR)	IR (0.56 Gy alpha)	3 h (co-culture)	DCFDA	IR (0.56 Gy alpha)	30 m (co-culture)	same	yes	NA	yes (miR-21 inibitor)
RONS	dna damage	Tian 2015	454	Human	fibroblast (skin, WS1), keratinocyte (HaCaT)	in vitro	IR of keratinocytes, co-culture with fibroblasts	Direct	y		IR increases RONS, miR-21, and dna damage in bystander cells. Bystander ROS and dna damage prevented by catalase and SOD2 overexpression in fibroblasts. Similarly, inhibiting miR-21 decreases ROS and DNA damage in IR co-culture. The miR-21 inhibitor negative control and miR-21 mimic increase miR-21 expression, ROS, and DNA damage after IR co-culture. Possibly via miR-21 regulation of SOD2, since …	DCFDA	IR (0.56 Gy alpha)	30 m (co-culture)	dsb (53BP1)	IR (0.56 Gy alpha)	3 h (co-culture)	same	yes	NA	yes (miR-21 inibitor, catalase, SOD2 overexpression)
epigenetic changes	cancer	Tryndyak 2006	455	Human	breast cancer cells (MCF-7, MDA-MB-231)	in vitro	comparison of MCF-7 and MDA-MB-231 cultured cells	Indirect			More malignant breast cancer cells have more extensive hypomethylation and more changes to methyltransferase, methyl binding proteins, and histone methylation.		NA	NA	global methylation (dCTP extension), western blot (DNMT1, 3a, 3b, MBPs, histone methyltransferases, histone modification)	NA	NA	NA	NA	NA	NA
IR	cancer	Tsai 2005	243	Human	mammary fibroblasts, breast cancer cells	in vitro	IR of fibroblasts, co culture with MCF10A or breast cancer epithelial cells	Direct	y		10 Gy IR of human cell cultured fibroblasts induces senescent features, partially mediated by ROS (reduced by NAC). These IR-senescent fibroblasts disrupt MCF10A epithelial organization (but do not affect growth rates, and retain acinar structure-several additional mutations are required for that), enable growth and invasion of co-cultured carcinoma cells compared to non-senescent fibroblasts. IR…		IR (10 Gy X ray)		Bgal, p16, MMP expression and collagenase activity (fibroblasts), organization, proliferation, EMT, invasion, (co-culture)	IR (10 Gy X ray)	invades day 7 of co-culture	NA	NA	yes (fraction of senescent fibroblasts)	yes (inhibit ROS, MMP, integrin, PI3K/ATK)
IR	cancer	Ullrich 1996	456	Mouse	mammary gland	in vivo	IR of Balb/c, C57Bl/6, cell transplant model	Indirect			Balb/c is more susceptible to transformation following IR than C57Bl/6.		IR (1 Gy gamma)		ductal dysplasia	IR (1 Gy gamma)	16w+10-16w post transplant
IR	genomic instability	Ullrich 1999	457	Mouse	mammary gland	in vivo, in vitro	IR of Balb/C	Indirect		y	Aberrations are relatively constant with time from 1-16 w in vivo- slight but non-significant increase- and with time in vitro. 24 hours is a bit early, shows a dip and recovery in GI. GI increases with dose up to a plateau around 0.5 Gy		IR (0.25-3 Gy gamma, or fractionated at 0.01 Gy)		chromatid aberrations	IR (0.1-3 Gy gamma, or fractionated at 0.01 Gy)	24 h-16 w
mutation	cancer	Umesako 2005	244	Mouse	mammary gland	in vivo	IR of Balb/C mouse	Indirect			IR of double heterozygotes in p53/ATM get more tumors after IR than p53 alone (in Balb/c background). ATM alone get none.		IR (5 Gy x-ray)	5 weeks	tumor growth	IR (5 Gy x-ray)	25-39 weeks	NA	NA	NA	NA
IR	inflammation	Van der Meeren 1997	245	Human	endothelial cells (umbilical vein)	in vitro	IR of endothelial cells	Indirect			IR dose-dependently increases IL6 and 8 in endothelial cell culture (at 18-24h +, not 6 hr), but not IL1a, IL1b, TNFa. Increases with time. Supernatant and antioxidant (NAC 20 mM 1 hr in advance) has no effect at 3d, so not via diffused factors in media, RONS. No increase in mRNA transcripts, so no increased transcription- must be increased release. TNFa augments effect via RONS-mediated mechanis…		IR (1-20 Gy gamma)		IL6, IL8, IL1a,b, TNFa	IR (1-20 Gy gamma)	6 hrs - 6 days	NA	NA	yes* for IL6 and IL8	no* NS effect of NAC on IL6 and 8 at 3d, although no TNFa release either	response increases with time (IL6, 8)
RONS	inflammation	Van der Meeren 1997	245	Human	endothelial cells (umbilical vein)	in vitro	IR of endothelial cells	Indirect			IR dose-dependently increases IL6 and 8 in endothelial cell culture (at 18-24h +, not 6 hr), but not IL1a, IL1b, TNFa. Increases with time. Supernatant and antioxidant (NAC 20 mM 1 hr in advance) has no effect at 3d, so not via diffused factors in media, RONS. No increase in mRNA transcripts, so no increased transcription- must be increased release. TNFa augments effect via RONS-mediated mechanis…		IR (1-20 Gy gamma)		IL6, IL8, IL1a,b, TNFa	IR (1-20 Gy gamma)	6 hrs - 6 days	NA	NA	yes* for IL6 and IL8	no* NS effect of NAC on IL6 and 8 at 3d, although no TNFa release either	response increases with time (IL6, 8)
IR	RONS	Vicker 1991	246	Human	whole blood	in vivo, in vitro	IR of blood	Indirect			Luminol-amplified chemiluminescence suggests that IR of whole blood does not trigger ROS from blood (presumably from neutrophils releasing superoxide) unless previously activated by ecoli or other stimulus, but in vivo low dose x-ray does.		IR (0.000084 Gy x ray)		ROS (luminol amplified chemiluminescence)	IR (0.000084 Gy x ray)	0 (on ice)	NA	NA	NA	NA
mutation	cancer	Wang 2011	247	Mouse	embryonic cells	in vitro	IR of cell culture	Direct			IR of double heterozygous ATM/BRCA transforms cells, increases DNA damage (H2aX), chromosomal instability (micronuclei)		IR (2 Gy gamma), ATM, BRCA heterozygosity		transformation/anchorage independent growth	IR (2 Gy gamma), ATM, BRCA heterozygosity	1 wk	NA	NA	NA	NA
IR	inflammation	Wang 2014	248	Human	peripheral blood cells	in vitro	IR of blood	Indirect			Overall, activation of NFkB, some other inflammatory signals, but also evidence for suppression of inflammation at low or all doses. NFKB stimulation: increased at all doses, and NFkB inhibitor decreased at all doses. TNF down at all doses, TNFSF4 up dose dependently. IL1, IL6 down at 0.5 and 3 Gy. PTGS2 (COX2) down with increasing dose.		IR (0.5-10 Gy x-ray)		gene expression (inflammation related gene mRNA)	IR (0.5-10 Gy x-ray)	24 h	NA	NA	yes* decreases at early points	NA
IR	epigenetic changes	Wang 2014b	458	mouse	blood, also kidney, liver, spleen, brain, lungs	in vivo	IR of Balb/C male mice	Indirect			Low dose chronic IR (but not acute) leads to temporary global hypomethylation in blood (others not examined) and temporary tissue specific downregulation of DNMT1 and MBD2. High CpG were preferentially hypermethylated by chronic IR. Some hypermethylations persisted for a month.		IR (0.5 Gy x-ray or fractionated 0.05 Gy for 10 days)		global methylation (HPLC for 5mdC), specific methylation (MeDIP-on-chip, bisulfite sequencing), expression (western blot DNMT1, MBD2, qPCR)	IR (0.5 Gy x-ray or daily 0.05 Gy for 10 days)	2h, 1 month	NA	NA	low dose only	NA
inflammation	dna damage	Wang 2015	249	Mouse	mammary	in vivo	Whole and partial body IR	Indirect	y		Carbon and argon ions indirectly induce COX2 and DNA damage in breast tissue. H2AX staining is diffuse, so may represend non-DSB activity.	COX2	IR (4.5 Gy low let carbon, 1.5 Gy high let Argon)	24 h	8-OHdG,H2ax	IR (4.5 Gy low let carbon, 1.5 Gy high let Argon)	24 h	one dose	one time point	NA	NA
inflammation	RONS	Wang 2015	249	Mouse	mammary	in vivo	IR of animal (whole and partial body)	Direct	y		Carbon and argon ions indirectly induce COX2 and oxidative DNA damage in breast tissue. H2AX staining is diffuse, so may represent non-DSB activity.	COX2	IR (4.5 Gy low let carbon, 1.5 Gy high let Argon)	24 h	8-OHdG,H2AX	IR (4.5 Gy low let carbon, 1.5 Gy high let Argon)	24 h	NA	NA	NA	NA
IR	inflammation	Wang 2015	249	Mouse	mammary gland	in vivo	Whole and partial body IR	Indirect	y		In gpt delta mice, carbon and argon ions indirectly induce COX2 and DNA damage in breast tissue. H2AX staining is diffuse, so may represend non-DSB activity.		IR (4.5 Gy low let carbon, 1.5 Gy high let Argon)		8-OHdG,H2ax, COX2 levels via immunohistochem	IR (4.5 Gy low let carbon, 1.5 Gy high let Argon)	24 h	NA	NA	NA	NA
IR	dna damage	Wang 2015	249	Mouse	mammary	in vivo	Whole and partial body IR	Indirect	y		Carbon and argon ions indirectly induce COX2 and DNA damage in breast tissue. H2AX staining is diffuse, so may represend non-DSB activity.		IR (4.5 Gy low let carbon, 1.5 Gy high let Argon)	24 h	8-OHdG,H2ax	IR (4.5 Gy low let carbon, 1.5 Gy high let Argon)	24 h	NA	NA	NA	NA
mutation	cancer	Wazer 1994	250	Human	mammary epithelia	in vitro	IR of cells	Direct			IR induced transformation of human mammary epithelial cells (grown in growth factor limited media that supports immortal cells, without subculture for 1 month) is associated with p53 loss (one line examined). Transformed cell line produced tumors in Balb/c nude mice.	p53 loss	IR (30 Gy gamma in 2 Gy fractions over 6-7 wks)		transformation, immortalization, tumorigenesis	IR (30 Gy gamma in 2 Gy fractions over 6-7 wks)	NA	NA	yes	NA	yes*p53
IR	mutation	Wazer 1994	250	Human	mammary epithelia	in vitro	IR of cells	Indirect			IR induced transformation of human mammary epithelial cells (grown in growth factor limited media that supports immortal cells, without subculture for 1 month) is associated with p53 loss (one line examined).		IR (30 Gy gamma in 2 Gy fractions over 6-7 wks)		p53 loss	IR (30 Gy gamma in 2 Gy fractions over 6-7 wks)	1 month	NA	NA	NA	NA
IR	mutation	Weinberg 2001	459	human	blood	in vivo	DNA fingerprinting of chernobyl cleanup crew and children	Indirect			Children of cleanup crew born after exposure to IR had new DNA fragments that the parents and siblings born before exposure didn't have.		IR (chernobyl)		mutation	IR (chernobyl)	NA	NA	NA	NA	NA
RONS	dna damage	Werner 2014	251	Human	lung epithelial cells (immortalized)	in vitro	IR of cell culture	Direct, Indirect, conflicting			ROS, H2AX, and micronuclei observed at 7 and 14 days after IR, gone by day 21. RONS appears from day 1-4 after 3 Gy x ray or day 7-14 after 1 Gy of high or low let. At 7 days after IR, RONS appears dose dependent above 0.2 Gy x-ray, then plateus at 1 Gy. RONS levels were similar between high and low let. However, some findings may conflict with Ameziane-al-Hassani 2015 -inhibiting p38MAPk (day 7)…	MitoSox, DCF, DHE fluorescence	IR (0.2-3Gy low (x ray) and high (Co) let)	day 1 - 28	micronuclei, H2aX/53BP1 colocalization, normal proliferation	IR (1 Gy high and low let)	day 7 -21	KE2 only subject to one dose, but results are consistant	found at same time points when tested	NA	no
IR	RONS	Werner 2014	251	Human	lung epithelial cells (immortalized)	in vitro	IR of cell culture	Direct, Indirect, conflicting			RONS increases between 1-4 days for 3 Gy x ray, RONS also observed at days 7 and 14 in response to 1 Gy high LET or X ray but gone by day 21 and 28. At 7 days after IR, RONS appears dose dependent above 0.2 Gy x-ray, then plateus at 1 Gy. RONS levels were similar between high and low let.		IR (0.2-3Gy low (x ray) and high (Co) let)	day 1 - 28	MitoSox, DCF, DHE fluorescence	IR (0.2-3Gy low (x ray) and high (Co) let)	day 1 - 28 (day 7 for dose response)	NA	NA	yes* plateaus at 1 Gy	NA
dna damage	mutation	Westcott 2014	252	Mouse	lung	in vivo	NMU, urethane, Kras mutants	Indirect			Whole exome analysis on lung adenomas in response to NMU, urethane, and Kras activated mutants. • NMU produces (G-> A) GGT-> GAT lesions, urethane produced A->G,A->T, or T->A, and Kras produced CGN-> CAN, a signature of genomic instability. • Kras tumors had much fewer SNVs than carcinogen induced tumors (like NF1, another paper cited with p53 and RB1 mutants), but had more copy number changes. •…		NMU, urethane		mutational signature (SNV, CNV)	NMU, urethane	5-9 months	NA	NA	NA	NA
RONS	dna damage	Weyemi 2015	460	human	fibroblast (skin), PBMC	in vitro	IR of GM03652 and BJ foreskin fibroblasts	Direct			Reducing NOX4 and NOX5 activity with siRNA or fulvene-5 reduces DNA damage. Fulvene-5 and siRNA reduces ROS in the cell 24 h after radiation. NAC does not provide much additional H2AX reduction to fulvene-5, suggesting NOXs are contributing most of the ROS. Fulvene-5 also reduces H2AX damage in PBMCs IR ex vivo.	ROS (DHE)	IR (10 Gy)	24 h	dna damage (H2AX, comet assay)	IR (2-10 Gy gamma (H2AX), 10 Gy gamma (comet))	30 m (comet), 1-24 h H2AX)	same	same	NA	yes (siRNA for NOX4, 5, fulvene 5)	DMSO used as control here, elsewhere used as antioxidant
dna damage	genomic instability	Williams 2009	461	Mouse	mammary gland (epithelial, fibroblasts), lung (fibroblasts), embryonic fibroblasts	in vitro	Transfected or IR cells in culture			y	Uncapped telomeres, which happen in DNA-PKcs (NHEJ capping protein) deficient cells like SCID or BALB/C, can fuse with After 1 Gy of Balbc mammary epithelial cells, fusion increases around population doubling 12+, before or around the same time as GI (shown previously). DSBs during NHEJ at chromosome translocation breakpoints (shown in 1-2 Gy gamma IR Balbc mammary p53-/- and SCID p53-/- lung fib…	telomere-dsb fusion	IR (1 Gy gamma)	1-18 population doublings	NA	NA	NA	NA	earlier or same time	yes	yes (lig IV inhibitor)	Timing of measurements is unclear for all results except BALB/C mammary epithelial cells exposed to 1 Gy IR and cultured.
RONS	dna damage	Winyard 1992	253	Calf	Thymus	in vitro	Isolated DNA exposed to IR	Direct			Antioxidants (ethanol, mannitol) block DNA damage by IR		IR (10-500 Gy Co gamma)		dna - oxo8dg - oxidized DNA bases	IR (10-500 Gy Co gamma)	immediate?	NA	NA	NA	yes*etoh
IR	dna damage	Winyard 1992	253	Calf	Thymus	in vitro	Isolated DNA exposed to IR	Direct			Antioxidants (ethanol, mannitol) block DNA damage by IR		IR (10-500 Gy Co gamma)		dna - oxo8dg - oxidized DNA bases	IR (10-500 Gy Co gamma)	immediate?	NA	NA	NA	yes*etoh
IR	mutation	Wu 1999	254	Hybrid	hybrid human-CHO cells	in vitro	IR of cells	Direct	y		4 Alpha particles to cytoplasm causes small alterations of one gene, while 4 particles to the nucleus causes multilocus delections. Cytoplasmic mutation dose response looks like bystander effect- saturating. Cytoplasmic mutations are blocked with DMSO and increased with glutathione inhibitor BSO. 8-oxo-dg also increases with cytoplasmic IR.		IR (4-8 alpha particles)		CD59 mutation	IR (4-8 alpha particles)	7-8 days	NA	NA	NA	yes*DMSO
RONS	mutation	Wu 1999	254	Hybrid	hybrid human-CHO cells	in vitro	IR of cells	Direct	y		4 Alpha particles to cytoplasm causes small alterations of one gene, while 4 particles to the nucleus causes multilocus delections. Cytoplasmic mutation dose response looks like bystander effect- saturating. Cytoplasmic mutations are blocked with DMSO and increased with glutathione inhibitor BSO. 8-oxo-dg also increases with cytoplasmic IR.		IR (4-8 alpha particles)		CD59 mutation	IR (4-8 alpha particles)	7-8 days	NA	consistant	NA	yes*DMSO
dna damage	cancer	Wu 2012	462	Mouse	embryonic fibroblasts	in vitro	IR of Rap80-/- cells				IR iduced foci are more persistant in Rap80-/- cells, more chromosome breaks during mitosis suggests suppressed DSB repair. Mice are more prone to spontaneous lymphomas. Paper claims to be about GI, but doesn't look at extended timepoints. I see it linking poor repair (genetic susceptibility) with cancer.	H2AX, chromosome breaks	IR (1-2 Gy gamma)	1-24 h	lymphoma	NA	24 months	NA	yes	NA	yes (Rap80 reverses delayed H2AX repair)
epigenetic changes	dna damage	Xu 2015	463	human	fibroblast (embryonic lung MRC-5)	in vitro	IR of MRC-5 cellsand transfer of conditioned medium to MRC-5	Direct	y		Exocomes carrying miR-21 from IR exposed cells or cells expressing miR-21 mimic increase miR-21 in bystander cells and induce micronuclei and 53BP1 foci in bystander cells. Reducing miR-21 expression in exposed cells with miR-21 inhibitor reduces control miR-21 in cells, miR-21 expression in response to IR in cells and in exosomes, miR-21 in bystander cells, and reduces dna damage compared to con…	miR-21 (qRT-PCR)	IR (2 Gy x-ray)	24 h?	dna damage (53BP1 foci, micronucleus)	IR (2 Gy x-ray)	4 h + 2h (53BP1) or 48 h (micronuclei)	same dose	unclear or later	NA	yes (miR-21 inhibitor)	Time point of miR-21 expression assay is not explicitly given, but the time point for Bcl2 expression is 24 h, so it may be the same. Otherwise this is a beautiful paper, so I'm retaining it.
inflammation	dna damage	Yan 2006	255	Human, Mouse	mouse, colorectal carcinoma, mouse tissue clone	in vitro	TNFa of cells	Direct			TNFa increases dna damage and mutation (gene amplification) on a similar order of magnitude as radiation. Reduced by vitamin E (all), NAC (8oxodg). 8oxodg does not require NFkB (no difference in KO).		TNFa (50 ng/mL?)		8-oxodg (mouse), gene amplification, micronuclei, chromosomal abberations (in vitro),	TNFa (50 ng/mL?)	4-6 hr treatment, measured 1-2 weeks, immediately, or 2 days later	NA	NA	NA	yes* VitE, NAC	dose not explicitly stated
inflammation	RONS	Yan 2006	255	Human, Mouse	mouse tissue clone, mouse embryonic fibroblasts	in vitro	TNFa of cells	Direct			TNFa increases ROS (and gene amplification) after 6 hours in mouse cells. Blocked by vitamin E, NAC (antioxidants), and rotenone (mitochondrial inhibitor).		TNFa (50 ng/mL)		DCFH	TNFa (50 ng/mL)	6 hr	NA	NA	NA	yes* VitE, NAC, rotenone
inflammation	cancer	Yan 2006	255	Mouse	embryonic fibroblasts	in vitro	TNFa of cells	Direct			TNFa transforms embryonic fibroblasts, making them tumorigenic. Transformation is reduced by antioxidants. 10 cloned cell lines were all tumorigenic in mice (no control).		TNFa (50 ng/mL?)		transformation, tumorigenesis (no control)	TNFa (50 ng/mL?)	3 week treatment	NA	NA	NA	yes* VitE, NAC	dose not explicitly stated
RONS	dna damage	Yang 2005	256	Human	skin fibroblasts	in vitro	IR of cells (0.1-10 Gy) low let x rays, includes bystander	Direct	y		Includes bystander. RONS not significant at 6 hrs, peaks at 30 h in directly hit and bystander cells, still visible in directly IR cells at 72 h. No time series for DNA damage. Although RONS not detectable in bystander cells at 72 h, RONS inhibitors (SOD, catalase) added immediately after IR reduce the effect on H2aX at 2h and micronuclei at 72h in bystander cells. No effect of IR media alone on …	DCHF-DA for RONS	IR (5 Gy low LET)	6, 30, 60 h after IR	micronuclei, H2aX	IR (0.1-10 Gy low LET)	H2aX at 2h, micronuclei at 72H	NA	NA	yes* more in directly IR than in bystander	yes* SOD, catalase
IR	RONS	Yang 2005	256	Human	skin fibroblasts	in vitro	IR of cells (0.1-10 Gy) low let x rays, includes bystander	Indirect	y		Includes bystander. RONS not significant at 6 hrs, peaks at 30 h in directly hit and bystander cells, still visible in directly IR cells at 72 h. No time series for DNA damage. Although RONS not detectable in bystander cells at 72 h, RONS inhibitors (SOD, catalase) added immediately after IR reduce the effect on H2aX at 2h and micronuclei at 72h in bystander cells. No effect of IR media alone on …		IR (5 Gy low LET)		DCHF-DA for RONS	IR (5 Gy low LET)	6, 30, 60 h after IR	NA	NA	NA	NA
RONS	dna damage	Yang 2007a	257	Human	skin fibroblasts	in vitro	IR of cells (0.05-2 Gy) high let iron ion	Direct	y		IR increases dna damage in bystander cells independent of LET, reduced by RONS, NO inhibitors (SOD, PTIO) added to culture media immediately after IR. Response is flat with dose above 0.1 Gy, appears primarily between 0 and 3 hrs. Appears as early as 1 hr, lasts at least 24 hrs but not 48. Note direct damage is back to baseline by 24 hrs.		IR (0.05-2 Gy X ray or high LET)		micronuclei, H2aX	IR (0.05-2 Gy iron ion (high and low let))	H2aX at 2h, micronuclei at 72H	NA	NA	yes* more in directly IR than in bystander	yes* SOD, PTIO (NO scavenger)
IR	dna damage	Yang 2007a	257	Human	fibroblasts (skin, normal)	in vitro	IR of cells, then co-culture	Direct	y		IR increases micronuclei and H2AX for directly IR and bystander cells for high LET and X-ray, but the DNA damage response levels out at low doses. Response is primarily released from IR cells within 3 h. Direcly IR have more foci early (1hr) but recover by 24 h, bystander damage is not recovered by 24 h.		IR (0.05-2 Gy high LET or X-ray)		H2aX, micronuclei	IR (0.05-2 Gy high LET or X-ray)	micronuclei: 72 h, h2AX: 1-48 h	NA	NA	NA	NA
inflammation	RONS	Yang 2007b	257	Human	epithelial (retinal pigment)	in vitro	TNFa etc of cells	Direct			TNFa, IL1b and IFNg increased intracellular and extracellular ROS production in a time- and dose-dependent manner, mediated by mitochondria respiratory chain and NOX (TNFa-mitochondria, IL1 and IFN-NOX). Reduced with antioxidants (SOD, PTIO).		TNFa, IL1b, IFNg		CM-H2DCFDA (intracellular) homovanillic acid (extracellular),	TNFa, IL1b, IFNg	0-24 h	NA	NA	yes	yes*antioxidants
RONS	epigenetic changes	Yang 2014	464	human, mouse	epithelial and cancer prostate cell lines, prostate	in vivo, in vitro	H2O2 of prostate cancer (PPC-1) and prostate epithelial (E6/E7) cell lines, mouse with constitutively active NFkB	Direct			ROS (H2O2) reverses IGF2 imprinting and increases biallelic expression via activation of ROS sensor NFkB. NFkB subunits p50 and p65 binding to CTCF promotor region reduces CTCF expression, which reduces binding of CTCF to and increases methylation of the imprint control region. Inhibiting NFkB activity with IkBa super repressor prevents downregulation of CTCF protein and RNA and loss of IGF-2 inh…	NFkB activation	H2O2 (800, 1600 uM for 2-24 h)	2-12 h	IGF-2 expression	H2O2 (800, 1600 uM for 2-24 h)	6-24 h	same dose	KE2 measured later	NA	yes (IkBa super repressor)
inflammation	epigenetic changes	Yang 2014	464	human, mouse	epithelial and cancer prostate cell lines, prostate	in vivo, in vitro	H2O2 of prostate cancer (PPC-1) and prostate epithelial (E6/E7) cell lines, mouse with constitutively active NFkB	Direct			ROS (H2O2) reverses IGF2 imprinting and increases biallelic expression via activation of ROS sensor NFkB. NFkB subunits p50 and p65 binding to CTCF promotor region reduces CTCF expression, which reduces binding of CTCF to and increases methylation of the imprint control region. Inhibiting NFkB activity with IkBa super repressor prevents downregulation of CTCF protein and RNA and loss of IGF-2 inh…	NFkB activation	H2O2 (800, 1600 uM for 2-24 h)	2-12 h	IGF-2 expression	H2O2 (800, 1600 uM for 2-24 h)	6-24 h	same dose	KE2 measured later	NA	yes (IkBa super repressor)
mutation	cancer	Yang 2015	258	Human	breast tumors	in vivo	CGH array of breast tumors	Indirect			Childhood cancer (teen) IR exposed tumors are frequently complex-amplifier type tumors (widespread low level copy number changes and highly amplified regions including HER2) with high proliferative index and early onset. No control group, no statistics for IR exposed vs control. 32 cases, 21 directly exposed to radiation.	mutation	unk	NA	breast tumor	unk	NA	NA	NA	NA	NA
RONS	dna damage	Yang Y 2013	259	Human	dermal fibroblasts	in vitro	H202 of cells	Direct			Translesion synthesis occurs outside of S phase (G0 and more so G1), and addresses DNA damage that might otherwise trigger DSBs and repair. When translesion synthesis is inhibited, DSBs are significantly increased after H202 in G1 (repair of clustered lesions, creates DSB if machinery is not present).		H2O2 (100 uM for 15 min)		SSB, DSB (alkaline and neutral comet), PCNA-ubiquitin, ATM	H2O2 (100 uM for 15 min)	0, 1 hr	NA	NA	NA	NA
IR	epigenetic changes	Ye 2013	465	human	lymphoblast	in vitro	IR of HMy2.CIR human B lymphoblast cell line (chronic low dose followed by challenge dose)	Indirect			Chronic low dose IR (here less than 0.08 Gy, maximum effect at 0.032 Gy) increases cell proliferation and colony forming ability of cultured cells (cells are replated after IR) and increases global genomic methylation. Single and multiple doses of 0.032 Gy do not significantly increase micronuclei, but they do protect cells against micronuclei from a higher (2 Gy) dose. Methylation and protection…		IR (0.032 Gy gamma x 3-12)		global methylation (dCTP incorporation- cytosine extension assay)	IR (0.032 Gy gamma x 3-12)	4 h after last low dose	NA	NA	NA	NA
epigenetic changes	dna damage	Ye 2013	465	human	lymphoblast	in vitro	IR of HMy2.CIR human B lymphoblast cell line (chronic low dose followed by challenge dose)	Conflicting, Direct			Chronic low dose IR (here less than 0.08 Gy, maximum effect at 0.032 Gy) increases cell proliferation and colony forming ability of cultured cells (cells are replated after IR) and increases global genomic methylation. Single and multiple doses of 0.032 Gy do not significantly increase micronuclei, but they do protect cells against micronuclei from a higher (2 Gy) dose. Methylation and protection…	global methylation (dCTP incorporation- cytosine extension assay)	IR (0.032 Gy gamma x 3-12)	4 h after last low dose	micronuclei	IR (0.032 Gy gamma x 3-12, 2 Gy challenge)	30 hr cytokinesis block	same dose, no effect of number of chronic exposures	same time	NA	yes (5-aza-dC)	low dose enhances proliferation and clonogenicity in culture
dna damage	cancer	Yin 2012	466	Mouse	embryonic fibroblasts	in vitro	IR of Rap80-/- cells				H2AX are more persistant after IR in Rap80-/- cells. Mice are more susceptible to IR induced lymphoma and DMBA induced mammary tumors. Paper claims to be about GI, but doesn't look at extended timepoints. I see it linking poor repair (genetic susceptibility) with cancer.	H2AX, micronuclei	IR (4 Gy gamma)	2-72 h, 24 h	lymphoma (IR), mammary tumors (DMBA)	IR (6 Gy gamma)	20 months	yes	yes	NA	NA	Timing of metaphase spreads is not given.
RONS	dna damage	Yoshida 2012	260	Rat	smooth muscle embryonic aorta	in vitro	IR of cell culture	Indirect, conflicting			Intracellular RONS peaks at 5 min, normal by 30 min (but not quantified). Mitochondrial (NADPH dehydrogenase) dysfunction at 12h, RONS and mitochondrial DNA damage at 24h. No effect of IR on 8-oxodg. The lack of IR effect on 8-oxodg agrees with Seager 2012. Intracellular ROS and 8-oxod are not measured at many overlapping timepoints.	DCF, MitoSox fluorescence	IR (5 Gy gamma ray)	5-120 min intracellular oxidation, 12-72 h mitochondrial oxidation	8-OHdG	IR (5 Gy gamma ray)	1-72 h	NA	no effect on KE2	NA	NA
IR	RONS	Yoshida 2012	260	Rat	smooth muscle embryonic aorta	in vitro	IR of cell culture	Indirect, conflicting			Intracellular RONS peaks at 5 min, normal by 30 min (but not quantified). Mitochondrial (NADPH dehydrogenase) dysfunction at 12h, RONS and mitochondrial DNA damage at 24h. No effect of IR on 8-oxodg. The lack of IR effect on 8-oxodg conflicts with other data, so this is suspect. Intracellular ROS and 8-oxod are not measured at many overlapping timepoints.		IR (5 Gy gamma)		DCF, MitoSox fluorescence	IR (5 Gy gamma)	5-120 min intracellular oxidation, 12-72 h mitochondrial oxidation	NA	NA	NA	NA
genomic instability	cancer	Yu 2001	467	Mouse	mammary gland	in vivo, in vitro	IR of BALB/cByJ, C57BL/6ByJ, CB6F1, and RI	Indirect		y	Balb/c mice known to be susceptible to mammary tumors after cancer have higher rates of GI after IR.	chromatid aberrations	IR (1 Gy gamma)	1 mon in vivo + 10 population doublings in vitro	NA	IR (1 Gy gamma)	NA	NA	NA	NA	NA
dna damage	genomic instability	Yu 2001	467	Mouse	mammary gland	in vivo, in vitro	IR of BALB/cByJ, C57BL/6ByJ, CB6F1, and RI	Indirect		y	Polymorphism in PRKdc allelle Balb/C mice is associated with reduced DNA-PKcs expression and genomic instability in mammary epithelial cells after IR of mouse.	DNA-PKcs expression	NA	NA	chromatid aberrations	IR (1 Gy gamma)	1 mon in vivo + 10 population doublings in vitro	NA	NA	NA	NA
IR	genomic instability	Yu 2001	467	Mouse	mammary gland	in vivo, in vitro	IR of BALB/cByJ, C57BL/6ByJ, CB6F1, and RI	Indirect		y	Polymorphism in PRKdc allelle Balb/C mice is associated with reduced DNA-PKcs expression (DNA repair protein) and increased genomic instability in mammary epithelial cells after IR of mouse.		IR (1 Gy gamma)	NA	chromatid aberrations	IR (1 Gy gamma)	1 mon in vivo + 10 population doublings in vitro	NA	NA	NA	NA
RONS	inflammation	Zetner 2016	261	Rat, Mouse	multiple tissues (no mammary)	in vivo	IR of animals	Direct			Systematic review of melatonin (antioxidant) on effects of IR. Reduced oxidative stress in all tissues and inflammation in all but lung (one study).	oxidative stress	multiple	multiple	inflammation	multiple	multiple	NA	NA	NA	yes (antioxidant)
inflammation	cancer	Zhang 2015	262	Mouse	mammary gland	in vivo	IR of animal (cleared fat pad) (BALB/c, SPRET, outbred)	Conflicting			In offspring of BALB/c and resistant SPRET/EiJ mice, IR increases tumor latency, decreases incidence, but increases growth rate once formed. Higher baseline TGFb in resistant SPRET line reduces ductal branching and susceptibility. Resistant line differs in expression of immune gene response, certain plasma cytokine levels.	genotype, pathway analysis	IR (0.1 Gy)	NA	tumor latency, incidence, growth rate	IR (0.1 Gy)	550 days	NA	NA	NA	NA
inflammation	RONS	Zhang 2017	263	Human	skin (keratinocyte)	in vitro	IR of cells	Direct			IR increases RONS (measured between 2 and 12 h after IR, NOT increasing with dose, slightly decreasing at 12 h), TNFa (not increasing with dose, peak at 4 h) and a chemokine that recruits T cells (CCL27, only measured at 12 and 24 h). Antioxidant (NAC- increases glutathione) blocks all. Blocking TNFa with siRNA blocks RONS and chemokine response to IR, and treating with TNFa increases RONS and ch…	inflammation (chemokine CCL27, TNFa)	IR (2 or 5 Gy x-ray)	2, 4, 12, 24 h	DCFH-DA	IR (2 or 5 Gy x-ray)	2, 4, 12 h	same doses	same times (2-4 h)	no	yes* TNFa siRNA
IR	inflammation	Zhang 2017	263	Human	skin (keratinocyte)	in vitro	IR of keratinocyte cell line	Indirect			IR increases RONS (measured between 2 and 12 h after IR, NOT increasing with dose), TNFa and a chemokine that recruits T cells (CCL27). Antioxidant (NAC- increases glutathione) blocks all. Blocking TNFa with siRNA blocks RONS and chemokine response to IR, and treating with TNFa increases RONS and chemokine- evidence of positive feedback loop.		IR (2 or 5 Gy x-ray)		inflammation (chemokine CCL27, TNFa)	IR (2 or 5 Gy x-ray)	2, 4 h also 12, 24 h	NA	NA	no	NA
IR	RONS	Zhang 2017	263	Human	skin (keratinocyte)	in vitro	IR of keratinocyte cell line	Direct			IR increases RONS (measured between 2 and 12 h after IR, NOT increasing with dose), TNFa and a chemokine that recruits T cells. Antioxidant (NAC- increases glutathione) blocks all. Blocking TNFa blocks RONS and chemokine response to IR - evidence of positive feedback loop. 400 uM H2O2 also increases TNFa between 4 and 24 h (ns at 2 h).		IR (2 or 5 Gy x-ray)		DCFH-DA	IR (2 or 5 Gy x-ray)	2, 4, or 12 h	NA	NA	no	yes
RONS	inflammation	Zhang 2017	263	Human	keratinocytes (HaCaT)	in vitro	H2O2 of cells	Direct			400 uM H2O2 (2-24 hr treatment) increases TNFa between 4 and 24 h (ns at 2 h).		H2O2 (400 uM)		inflammation (TNFa)	H2O2 (400 uM)	2, 4, 12, or 24 h	NA	NA	NA	NA
RONS	inflammation	Zhang 2017	263	Human	keratinocytes (HaCaT)	in vitro	IR of cells	Direct			IR increases RONS (measured between 2 and 12 h after IR, NOT increasing with dose), TNFa and a chemokine that recruits T cells. Antioxidant (5mM NAC, unknown duration of pretreatment) blocks all. Blocking TNFa blocks RONS and chemokine response to IR - evidence of positive feedback loop. 400 uM H2O2 also increases TNFa between 4 and 24 h (ns at 2 h).	DCFH-DA	IR (2 or 5 Gy x-ray)	2, 4, or 12 h	inflammation (chemokine CCL27, TNFa)	IR (2 or 5 Gy x-ray)	2, 4, 12, or 24 h	same doses	same times (2-12 h)	no* both ROS and inflammation decrease at higher doses except CCL27 at 24 h	yes* NAC
IR	inflammation	Zhou 1999	264	Mouse	multiple tissues, no mammary	in vivo	IR of animal	Indirect			In BalB/c mouse, NFkB was activated in spleen, mesenteric lymph nodes, and bone marrow but not brain, lung, liver, colon, thymus. Activation peaks at 1 h and goes below control levels by 10 h.		IR (8.5 Gy gamma)		NFkB activation (nuclear binding)	IR (8.5 Gy gamma)	1-20 h	NA	NA	NA	NA	response is early (1 h), then lower
IR	inflammation	Zhou 2001	265	Mouse	spleen, lymph nodes, bone marrow	in vivo	IR of mouse	Indirect			IR increases NFkB activation and TNFa, IL1, and IL6 in most tissue (TNFa not increased in lymph node, IL6 not increased in bone marrow). Reducing NFkB (p50-/-) also reduce the TNFa, IL1, and IL6 released after IR, so NFkB mediates some of cytokine release after IR.		IR (8.5 Gy gamma)		NFkB activation, TNFa, IL1a,b, IL6 mRNA	IR (8.5 Gy gamma)	6 h	NA	NA	NA	yes
IR	inflammation	Zhou 2005	266	Human	fibroblasts (lung)	in vitro	IR of cells	Indirect	y		IR increases COX2 expression and mutations in bystander cells and decreases IGFBP3 expression. Suppressing COX2 with NS-398 reduces mutations after IR in bystander cells (and in directly IR’d cells to a lesser degree). IRBP3 also inhibits mutation.		IR (0.5 Gy alpha He)		COX-2	IR (0.5 Gy alpha He)	not reported	NA	NA	NA	yes* COX2/antioxidant
IR	mutation	Zhou 2005	266	Human	fibroblasts (lung)	in vitro	Bystander IR and HPRT mutation assay	Direct	y		IR increases COX2 expression and mutations in bystander cells and decreases IGFBP3 expression. Suppressing Cox2 reduces mutations after IR in bystander cells (and in directly IR’d cells to a lesser degree). IRBP3 also inhibits mutation.	COX-2	IR (0.5 Gy alpha He)	not reported	HPRT mutation frequency	IR (0.5 Gy alpha He)	7+12 days	NA	NA	NA	yes* COX2/antioxidant
inflammation	mutation	Zhou 2005	266	Human	fibroblasts (lung)	in vitro	IR of cells	Direct	y		IR increases COX2 expression and mutations in bystander cells and decreases IGFBP3 expression. Suppressing Cox2 reduces mutations after IR in bystander cells (and in directly IR’d cells to a lesser degree), but cox2 inhibitors are frequently also antioxidants. IGFBP3 also inhibits mutation.	COX-2	IR (0.5 Gy alpha He)	not reported	HPRT mutation frequency	IR (0.5 Gy alpha He)	7+12 days	NA	NA	NA	yes* COX2, IGFBP3
RONS	dna damage	Zhou 2008	267	Human	fibroblasts (lung)	in vitro	Bystander IR and HPRT mutation assay	Direct	y		IR increases COX2 in bystander cells (6x) > directly IR cells (3x), as well as iNOS. Depends (at least partly) on NFkB, which depends (at least partly) on TNFa. Inhibiting NFKB or NO (c-PTIO 2 h before and o/n) reduces bystander mutations and micronuclei, not directly IR mutations.	COX-2, iNOS, NFkB	IR (0.5 Gy alpha He)	16 hrs	HPRT mutation frequency, micronuclei	IR (0.5 Gy alpha He)	7+12 days	NA	NA	NA	yes* NKkB, NO, TNFa	methods not included, probably in older paper.
inflammation	RONS	Zhou 2008	267	Human	fibroblasts (lung)	in vitro	IR of cells	Direct	y		IR increases COX2 in bystander cells (6x) > directly IR cells (3x), as well as iNOS. iNOS and COX2 depend on NFkB, which depends (at least partly) on TNFa. Inhibiting NFKB or NO reduces bystander mutations and micronuclei, not directly IR mutations.	COX-2, NFkB	IR (0.5 Gy alpha He)	16 h	iNOS	IR (0.5 Gy alpha He)	16 h	NA	both increased	NA	yes* NFkB, NO, TNFa
IR	inflammation	Zhou 2008	267	Human	fibroblasts (lung)	in vitro	Bystander IR and HPRT mutation assay	Indirect	y		IR increases COX2 in bystander cells (6x) > directly IR cells (3x), as well as iNOS. Depends (at least partly) on NFkB, which depends (at least partly) on TNFa. Inhibiting TNFa reduces COX2, NFKB activation. NFkB or NO inhibitor/scavenger reduces bystander mutations and micronuclei, not directly IR mutations.		IR (0.5 Gy alpha He)		COX-2, iNOS, NFkB	IR (0.5 Gy alpha He)	16 hrs	NA	NA	NA	yes* NKkB, NO, TNFa
inflammation	mutation	Zhou 2008	267	Human	fibroblasts (lung)	in vitro	Bystander IR and HPRT mutation assay	Direct	y		Mitochondria dependent TNFa/NFkB/COX2+iNOS/NOS pathway contributes to mutation frequency in bystander cells	COX-2, iNOS, NFkB	IR (0.5 Gy alpha He)	16 hrs	HPRT mutation frequency, micronuclei	IR (0.5 Gy alpha He)	7+12 days	NA	NA	NA	yes* NFkB, NO, TNFa (affects NFkB)
RONS	mutation	Zhou 2008	267	Human	fibroblasts (lung)	in vitro	Bystander IR and HPRT mutation assay	Direct	y		IR increases COX2 in bystander cells (6x) > directly IR cells (3x), as well as iNOS. Depends (at least partly) on NFkB, which depends (at least partly) on TNFa. Inhibiting NFKB or NO (c-PTIO 2 h before and o/n) reduces bystander mutations and micronuclei, not directly IR mutations.	COX-2, iNOS, NFkB	IR (0.5 Gy alpha He)	16 hrs	HPRT mutation frequency, micronuclei	IR (0.5 Gy alpha He)	7+12 days	NA	NA	NA	yes* NKkB, NO, TNFa	methods not included, probably in older paper.
IR	proliferation	Zhou 2015	268	Mouse	intestine	in vivo	IR (12 Gy X-ray of abdomen)	Indirect			IR causes hyperproliferation in intestinal crypts within 2-4 days		IR (12 Gy x-ray)		BRDU, H2AX, PCNA, p53	IR (12 Gy x-ray)	0.5-96 h	NA	NA	NA	NA

## Sheet: Key
Direct evidence	Reversibility, antagonism, knockout
Indirect evidence	Increase in key event increases downstream key event
KE2	What outcome is being measured and how?
Result	Support/Contradict: Did key event cause downstream event? Or does evidence show otherwise?
Assay	What system was used to test this? Give some detail
KE measure	What indicator is measured for this Key Event?
KE dose	What doses were the KE measured at?
KE timing	At what time periods after the dose were the KE measured?
Dose (KE1 < KE2)	Does KE1 occur at a lower dose than KE2?
Temporal (KE1 before KE2)	Does KE1 occur earlier than KE2?
Dose-dependent	Do both KE2 have the same dose-response over multiple doses?
Reversed	Is the relationship reversed by blocking KE1?
Notes	any notes on the paper, other relevance, methods etc.
