# Supplementary material for: Adverse outcome pathways for ionizing radiation and breast cancer involve direct and indirect DNA damage, oxidative stress, inflammation, genomic instability, and interaction with hormonal regulation of the breast
Source: Arch Toxicol. 2020 May 13;94(5):1511–49. doi: 10.1007/s00204-020-02752-z (PMC7261741; doi:10.1007/s00204-020-02752-z)
Supplement: Supplementary file 2 — Supplementary file2 (XLSX 22 kb) [file 204_2020_2752_MOESM2_ESM.xlsx]

## Sheet: Rodent studies
Adverse outcome pathways for ionizing radiation and breast cancer involve direct and indirect DNA damage, oxidative stress, inflammation, genomic instability, and interaction with hormonal regulation of the breast
Jessica S. Helm, Ruthann A. Rudel,
Silent Spring Institute, Newton, Massachusetts, USA
Address correspondence to Ruthann Rudel, Silent Spring Institute, 320 Nevada Street, Suite 302, Newton, MA 02460, USA. Telephone: 617-332-4288. E‑mail: rudel@silentspring.org.
Supplemental Table 2. Rodent Studies of Ionizing Radiation and Breast Cancer
Reference	REF No	outcome	species	strain	# exposed	# controls	#total	radiation type	dose range	effect	measured at	linearity	age at exposure effect	genetic susceptibility	estrogen	ER-	parity	other notes
Bartstra 1998	269	mammary tumor	rat	Wag/Rij	40 per group	120		gamma ray	1-2 Gy	29-33% for exposed at 8-36 weeks vs 21% in control	until moribund	NA but dose response apparent	IR between 8 and 64 weeks. No significant effect between 8 and 36 weeks, but lower risk at 64 weeks, after "menopause" - cessation of ovulation	NA	lower risk after cessation of ovulation	NA	NA- virgin
Broerse 1987	270	mammary tumor	rat	WAG/Rij, BN/Bi, SD	40 per group treatment+controls	""		x-ray or neutron	0.1-2 Gy X-ray or 0.02-0.5 Gy neutron	OVX reduces and E2 promote tumors (decreased tumor latency, increased incidence of malignancy). Timing of E2 doesn't matter much within 1 week prior or 4 weeks after IR, but later has less effect.	old age or until moribund	Not analyzed	Post pubertal IR (8 wk)	NA	OVX at 4 weeks OR 2 mg E2 at 7, 12, or 24 wk. OVX decreased incidence to almose none, E2 decreased latency (most rats eventually got tumors in either case)	NA	NA
Clifton 1985	271	mammary carcinoma	rat	F344	12-15 per group	12 in one 15 in another		gamma ray	5 Gy	75% carcinoma with IR alone	until mammary carcinoma identified or moribund	NA	IR at 50-55 days (7-8 wk)	NA	Ovariectomy reduced the response to IR to 13%	NA	NA
Cronkite 1960	272	mammary tumor	rat	SD	11-29 per group	""		gamma (Cs)	4 Gy	IR during puberty increased tumors more than IR of adult. OVX before or after IR (during puberty) decreased risk, ovarian transplant restored risk.	11 months	NA	IR at 40 d (6 wk) or 120 d (17 wk): Decreased incidence for IR in adult.	NA	IR with and without ovaries present or exposed. OVX before or after IR reduces incidence, transplant restores incidence.	NA	NA
Finerty 1953	273	tumors - various	rat	Holzman	32	32		x-ray	7 Gy (v high- lethal dose)	tumors in 9 of 32 IR	6 mos	NA	NA	NA	intact	NA	NA	hooked up blood from control rats to overexposed rats to keep them alive.
Gragtmans 1984	274	mammary tumor	rat	SD	approx' 120 per group	approx' 200		x-ray and tritium beta	0.29, 0.57, 1.1, and 2.0 Gy x-ray or 0.46-4.1 Gy tritium	% increases with dose and time, occurs earlier. Acute is more effective than fractionated, beta is maybe 1.2x more effective than x-ray.	when >50%: 450-650 days	linear dose response for all	IR timing not clear, but maybe 45-50 days	NA	NA	NA	NA
Holtzman 1979	275	mammary AC	rat	F344	20 per group	20		x-ray	1.5 Gy	No response to DES or xray alone (0%), but 15% AC after DES+xray.	moribund or 360 days	NA	IR at 56 days (8 wk)	NA	DES 2 days before IR increases incidence	NA	NA
Holtzman 1979	275	mammary AC	rat	ACI	18- 24 per group	17		x-ray	1.5 Gy	No increase with IR, significant with DES+ IR and 1 mg EE2+IR	190 days	NA	IR at 2-4 months (8-17 wk)	NA	DES and EE2 with IR significantly increase Acs (via prolactin?)	NA	NA
Holtzman 1981	276	mammary AC	rat	ACI	17-24 per group	""		x-ray	1.5 Gy	DES and E2 increase tumor multiplicity, E2 decreases latency.	190 days	NA	IR at 2-4 months (8-17 wk)	NA	0.1 or 1 mg E2 or 2.3 mg DES 2 days before IR. No effect of lower dose E2. IR only slightly increased incidence vs DES or 1mg E2 treatment alone, but did increase number of tumors per rat, E2 decreased latency. MG with DES or 1 mg E2 resembles late pregnancy.
Holtzman 1982	277	mammary AC, FA	rat	SD	36-40 per group	28 - 32		x-ray	2 Gy	No significant difference in incidence between virgin, pregnant, lactating, postlactational exposed. Lactating, post lactational latency is slightly delayed.	300 days (10 mos)	NA	IR at 14 - 17 w	NA	NA	NA	14 w pregnant e14-16, 15 w pn 2-5, 17 w 2w post lactational, and matched virgins. No significant difference in incidence. Lactating, post lactational latency is slightly delayed
Imaoka 2005	102	mammary AC or FA	rat	SD	18-21 per group	36		gamma ray	2 Gy	With and without 40 mg MNU. Combination selectively increased adenocarcinoma multiplicity, frequency compared with gamma ray alone (but not compared with MNU). Increased percentage and decreased latency of H-ras tumors in combined. Possibly related to cMYC activation.	50 wks	NA	IR at 7 wk	NA	NA	NA	NA	NA
Imaoka 2007	278	mammary AC	rat	ACI, F344, SD, Wistar	8-9 per group	8		carbon ion	0, 0.5, 1, 2 Gy	only SD has significant response, not perfectly dose dependent	moribund or 1 yr	not perfectly- high dose is low	IR at 56 days (8 wk)	strain difference	NA	NA	NA	sample size too small
Imaoka 2007	278	mammary AC	rat	SD	20 per group	45		gamma ray, carbon ion	0.05, 0.1, 0.2, 0.5, 1, and 2 Gy (carbon), 0.5, 1, 2 Gy (gamma)	20-65% AC with IR, more effect of carbon at the same dose	moribund or 1 yr	not perfectly linear for carbon- square root fxn is better. Linear for gamma	IR at 48 days (7 wk)	strain difference	NA	NA	NA	NA
Imaoka 2011	279	mammary carcinoma	rat	SD	18-20	45		gamma ray	2 Gy	Postpubertal IR caused more carcinomas than prepubertal. Prepubertal had more ER- carcinomas. MNU had the opposite effect.	50+ weeks	NA	pre- (3 wk) and post (7 wk) pubertal exposure. More AC after post than pre-pubertal (opposite for MNU).	NA	3 wk IR caused ovarian dysfunction- associated with less tumors.	NA	NA	pre pubertal IR had different ErbB ligands, includig less Areg, post pubertal had different expression of mg development genes
Imaoka 2013	280	mammary carcinoma	rat	SD	21-42	217		gamma ray, carbon ion	0.2-2 Gy	ERR is max for gamma at 3 w and for carbon ion at 7 w. Age dependent increase in carbon ion effectiveness from 1 to 7 weeks.	90 wk	generally linear	IR at e3, 13, 17, pn 1, 3, 7, 15 wk. ERR is max for gamma at 3 w and for carbon ion at 7 w. Age dependent increase in carbon ion effectiveness from 1 to 7 weeks.	NA	3 wk IR caused ovarian dysfunction- associated with less tumors.	NA	NA	NA
Imaoka 2014	281	mammary carcinoma	rat	SD	16-29 per group	59		gamma ray	0.2-2 Gy	With and without 20 or 40 mg MNU or PhIP, includes data in Imaoka 2005, 2007, and 2011, re-analyzes H-Ras data from 2005. Additive effect of IR and MNU or PhIP, synergystic effect of combination IR and MNU but not IR and PhIP on H-ras tumors. (Same data so doesn't confirm 2005).	50 wks	not addressed	IR at 7 wk	NA	NA	NA	NA	No difference in treatment groups using classifier genes.
Imaoka 2017	282	mammary AC or FA	rat	SD	24 per group	78		fast neutron	0.01-1 Gy	Age dependent increase in neutron effectiveness at from 1 to 7 weeks.	90 wk	linear is best fit	IR at 1, 3, 7 wk	NA	3 wk IR caused ovarian dysfunction- associated with less tumors.	NA	NA	NA
Inano 1991	283	mammary tumor	rat	Wistar	17-28 per group	20		gamma ray	2.6 Gy	IR increased tumors relative to control 0%. IR + DES in pregnancy and especially late pregnancy increased incidence relative to IR +DES of virgin, 30-93%. DES alone doesn't increase risk in this model.	until 1 year	NA	IR of virgin (2.5 mon/10 wk), pregnant 7, 14, 20 day. Pregnancy more sensitive.	NA	DES (5 mg) before or after IR increases incidence. DES alone doesn't increase risk.	NA	IR +DES of pregnant rats (especially late pregnancy) increases tumorigenesis	NA
Inano 1995	284	mammary tumor, FA, AC	rat	Wistar-MS	21-25 per group	23		gamma ray	2.6 Gy	E2 significantly increased the % of rats with tumors, but not the % of rats with FA or AC (suggestive), or the latency or number of tumors. Pr or E2+PR did not have a significant effect on tumor incidence.	1 yr (or earlier if tumor arose)	NA	ovx at 23 days, E2 at 60 days, IR at 74 days, DES at 104 days	NA	In IR+ DES treated OVX rats, E2 increased tumor incidence.	No significant difference in ER- expression, but E2 exposed tended to be ER+, PR+. No ER tended to be ER-, PR-. E2+PR conducive to ER+ PR+	NA	NA
Inano 1996	285	mammary AC or FA	rat	Wistar-MS	19-27			gamma ray	0.1-2.6 Gy	IR of pregnant and lactating rats increases incidence compared to virgin and fetal (fetal pretty much zero). Pregnant and lactating are similar, but lactating is sensitive to lower doses.	1 yr	not addressed, but does not appear linear in virgin rats (reaches max at around 1 Gy)	fetal (e20), virgin (10 w), pregnant (20 d), lactating (pn 21). Fetal exposure is not associated with increased incidence. 10 w rat incidence maxes out around 30%. Pregnant and lactating is higher incidence.	NA	IR+ DES (3 mg) at 141 days of age for all groups.	No difference in ER- expression, but tumors from IR of lactating rats are more PR-.	IR of pregnant and lactating rats increases incidence compared to virgin. Pregnant and lactating are similar, but lactating is sensitive to lower doses.	NA
Inano 1999a	286	mammary tumor, AC, FA	rat	Wistar-MS	29	23		gamma ray	2.6 Gy	DES significantly increased increased tumors in rats IR during lactation (no non-IR controls). Most tumors were ER+ after DES (but not enough non-DES tumors to compare rates).	1 yr after DES	NA	IR+ OVX lactation day 21	NA	DES (3 mg) 1 month after IR/end of lactation/OVX significantly increases tumorogenesis.	Most tumors after DES are ER-, but not enough control tumors to compare ratios.	Parous, but not tested	Prolactin is elevated in DES rats.
Inano 1999b	287	mammary tumor, AC, FA	rat	Wistar-MS	18	37		gamma ray	2.6 Gy	Rats OVX at p23, pituitary transplant at 2.5m, IR at 3m, DES at 4m. DES had a much larger effect on carcinogenesis (AC, FA and combined) with pituitary/prolactin at IR than without, although no change in MG development. Pituitary transplant rats were more often ER+. DES OVC alone were more ER-	1 yr after DES	NA	IR at 3 mo (13 wk)	NA	OVX at p23, DES at 4 m.	Prolactin (prepubertal ovx+post IR DES) rats mostly ER+ vs control (prepubertal ovx+ post IR DES) mostly ER-. No post-pubertal OR or intact+DES to compare.	NA	pituitary transplant is associated with increased tumorigenesis.
Inano 1999c	104	mammary tumor, AC, FA	rat	Wistar-MS	25	39		gamma ray	2.6 Gy	Curcumin reduces tumor incidence, NS decreases carcinoma incidence, but also decreases body weight (not corrected).	1 yr after DES	NA	IR pregnancy day 20	NA	Both groups received DES pellets 1 month after weaning, one received curcumin after weaning.	curcumin rats had higher percentage of HR- tumors.	Parous, but not tested	Significant decrease in prolactin, TBARS.
Jacrot 1979	288	mammary tumor, Acs	rat	SD	10-28 per group	40		neutron	0.06 or 0.24 Gy fractionated	Higher dose significantly increased % rats (60%+), others NS increase, NS increase in number of tumors, Acs	11 mos	NA but some dose dependence apparent	IR exposed at 50-65 days (7-9 wk)	NA	Intact has more tumors than male or ovx. Pregnancy and lactation after exposure increased rate.		Pregnancy and lactation after exposure increased rate.	NA
Lemon 1989	289	mammary tumor	rat	SD	142			gamma ray	3.5 Gy	54-83% tumors, mean time to tumor 346 days	after discovery of persistant tumors	NA	IR at 40-50 days (6-7 wk)	NA	estriol and tamoxifen both reduce tumor incidence?	NA	NA	also tested EE2, results confusing.
Little 2018	290	tumors - various, non-malignant endpoints	mouse	mus musculus	16,973 gamma, 13,638 neutron	6107	36718	gamma, neutron	0.067-49 Gy gamma, 0.003-3 Gy neutron (at different dose rates)	Subset of the Tran 2017 analysis of Janus data focusing on low dose and low dose rate effects. For all tumors combined, LDEF was not different from one (so basically linear). For many malignant tumors, LDEF high was < 1, suggesting downward curvature at high dose rates. At low dose rates, these weren't different from 1, so the dose response was basically linear.	death	for all tumors, LDEF was not different from one (so basically linear). For many tumors, LDEF high was < 1, suggesting downward curvature at high dose rates. At low dose rates, these weren't different from 1, so basically linear.	IR at almost 1 yr old	NA	NA	NA	NA	not very susceptible strain: of the thousands of mice treated, only 34 developed mg tumors
Peterson 2005	291	mammary carcinoma	rat	SD	24-32 per group	29 or 30		x-ray	3-9 Gy	Tamoxifen decreased incidence and increased latency of carcinomas.	lifetime	NA	IR at 60 day (8.5 wk)	NA	Tamoxifen at 90 day (used food restriction to correct for weight gain changes)	NA	NA	Highest HER2 expression in tamoxifen treated rats.
Segaloff 1971	292	mammary tumor	rat	AxC	21-22	no untreated		x-ray	8 Gy partial (left) IR	Lots of animals died before tumors appeared. DES+ IR leads to more total tumors, many more tumors on IR side vs shielded side.	?	NA	IR at 8 weeks	NA	5 mg DES at 8 weeks.	NA	NA	NA
Shellabarger 1957	293	mammary tumor	rat	SD	16 per dose group			Beta, gamma, or x-ray, or combination	2-4 Gy, 1320-2640 rep	tumors appear in 31-56% of rats between 3 and 11 months. Increased number of tumors with higher dose.	11 mos	NA, but some dose dependence apparent	IR exposed at 40 days (6 wk)	NA	intact	NA	NA	NA
Shellabarger 1962	294	mammary AC, FA, etc	rat	SD	30-31 per group			x-ray	4 Gy	DES, DES+IR, ovarian shielding+IR, and (non significantly) pregnancy+IR all depressed tumor and AC incidence vs IR alone. All IR cases had reduced latency.	12 months after IR	NA	IR exposed at 40 d (6 wk)	NA	Some ovarian shielded, some w DES (1.6 mg) immediately after IR. Significantly depressed carcinogenesis!	NA	some bred at 75 d (10 wk), NS effect.	NA
Shellabarger 1972	295	mammary tumor, total and AC	rat	Lewis, SD	40 per group	22		x-ray	3.5 Gy	Lewis rats 15 vs 0% tumors (8 vs 0% AC), SD rats 65 vs 7% (25 vs 2% AC).	12 months	NA	IR at 50 days (7 wk)	strain difference	NA	NA	NA	NA
Shellabarger 1976	296	mammary AC	rat	ACI	33	31		neutron	0.096 Gy	NS increase with neutron, significant with DES+neutron, and DES alone	moribund or 360 days	NA	IR at 50-71 days (7-10 wk)	NA	DES and DES +IR significantly increased Acs	NA	NA	NA
Shellabarger 1985	297	mammary AC, FA	rat	SD	30-58 per group	76		neon, x-ray	0.02-0.54 Gy neon, 0.57-1.71 x ray	Significant for neon at 0.18 Gy, for x ray at 1.71 Gy - neon more carcinogenic	355 days	NA, but dose dependence apparent	IR at 43 days (6 wk)	NA	NA	NA	NA	NA
Solleveld 1986	298	mammary malignant, benign	rat	SD, WAG, BN	15-50 per group			x-ray	0.1-2 Gy	Strains differ in sensitivity to IR and estrogen. Ovx reduced incidence in all cases, but E2 increased incidence only for Wag (also the only strain that had increased incidence for E2 alone).	not clear	Not analyzed	IR at 56 days or 8 weeks	strain difference	Ovx (at 4 wks) or 2 mg E2 at 6 or 7 weeks. Ovx decreased incidence from X-rays in all three strain, estrogen increased incidence from X-ray only in WAG mice, not BN or SD. But x-ray plus E2 was still more than E2 alone.	NA	NA	summary of data previously published in books or unpublished.
Suzuki 1994	299	mammary tumor	rat	Wistar MS	11-28 per group			gamma ray	2.6 Gy	DES+IR together creates significantly more tumors in lactating rats (and to a lesser degree post-lactational rats) than in virgin rats. DES alone does't increase risk in this model.	1 yr after IR	NA	IR post-pubertal: 2.5 months(10 weeks), 21+ days after parturition (unk age), or 5 days post-weaning (unk age). Significantly more tumors in lactating rats (and to a lesser degree post-lactational rats) than in virgin rats.	NA	IR of lactating rats at pn 21 or 5 days post-weaning, DES (5 mg) 1 month after IR. DES alone doesn't increase risk, but IR+DES does.	NA	IR of virgin or lactating rats at pn 21 or weaning +5 days. Lactating rats are more sensitive to IR+DES than virgin or post-lactational. Cumulative incidence also varies with lactation: lactating before post-lactational before virgin.	incidence varies with prolactin levels rather than E2.
Takabatake 2018	238	mammary tumor, FA, AC, AD	rat	SD	6-9 per group	5-14 per group		gamma ray	4 Gy	More tumors at 7 wk vs 3 wk, but ovaries affected in 3 wk grp. No effect of age on HR status. Parity after IR increases latency for virgin, 3 wk grp, decreases HR+ tumors and suppresses IR elevated Prog for 3 wk grp. No effect of parity on latency, HR status, or Prog for 7 wk group.	100 weeks (or earlier if general deterioration)	NA	IR at 3 or 7 weeks, 1/2 bred at 10 weeks. More tumors at 7 weeks compared to 3, but earlier cessation of cycling in 3 wk exposed. Parity after IR increases latency of unexposed and pre-pubertal 3 wk exposed but not 7 wk and doesn't affect overall incidence at 100 wks.	NA	IR at 3 weeks induces earlier cessation of cycling and lower risk of AC. Hormone levels measured 22-24 wks at proestrus. Estradiol suppressed by IR and FSH increased in both 3 and 7 wk exposed. Progesterone up at 3 wk virgin exposed and 7 wk exposed- parity lowered Pr for 3 wk? No change in LH.	No effect of IR on HR status, but parity suppresses HR+ tumors in 3wk exposed rats	Parity after IR has effect only in rats exposed before puberty.	NA
Tanaka 2007	304	tumors - various	mouse	SPF B6C3F (used by NTP)	500/sex/dose	500/sex	4000	gamma ray	0.00005-0.021 Gy/day up to 0.02-8 Gy total	No effect of low dose rate IR on mg tumors or all tumors, but there is a dose dependent decrease in mean survival for all causes and for death from neoplasms.	lifetime	Not analyzed	NA	NA	NA	NA	NA
Tran 2017	300	tumors - various, non-malignant endpoints	mouse	mus musculus	16,973 gamma, 13,638 neutron	6107	36718	gamma, neutron	0.067-49 Gy gamma, 0.003-3 Gy neutron (at different dose rates)	Reanalysis of Janus data, 1970-1992. All tumors combined increase with dose, and both linear and linear quadratic (upwardly curving) fits are significant (p<0.001) .All tumor data is strongly influenced by lymphoreticular (linear or upward curving) and respiratory (linear or downward curving). Mg tumors are infrequent (some 34 in gamma IR mouse). The dose response does not diverge significantly f…	death	both linear and and upward curving linear quadratic fits are significant for all tumors	IR at almost 1 yr old	NA	NA	NA	NA	not very susceptible strain: of the thousands of mice treated, only 34 developed mg tumors
Vogel 1982	301	mammary tumor and AC	rat	Long-Evans, SD, Buffalo, Fischer 344, Wistar-Lewis	35 per group	15 per group		neutron	0.5 Gy	LE, SD (56%)> B, F344 > L-W (6%), generally similar for AC incidence	1 yr	NA	IR at 2-5 months (8-22 wks)	strain difference	NA	NA	NA	NA
Welsch 1981	302	mammary AC tumor	rat	SD	84	NA (all IR, compared with Tamoxifen)		gamma ray	4 Gy	54% had AC tumors	10.5 mos	NA	IR exposed at 59 days (8.5 wks)	NA	tamoxifen (estrogen antagonist) during (and to a lesser degree after) IR can delay and reduce carcinoma growth (but not fibroadenoma).	NA	NA	NA
Yamanouchi 1995	303	mammary tumor, FA, AC	rat	Wistar-MS	20-30 per group	30		gamma ray	2.6 Gy	E2 and PR significantly increased the % of rats with tumors, but not the % of rats with FA or AC or (suggestive) or latency or number of tumors per rat. E2+PR did not have a significant effect on tumor incidence.	2 yr (or earlier if tumor arose)	NA	ovx and E2 at 70 days, IR at 84 days, DES at 114 days	NA	In IR + DES treated OVX adult rats, E2 increased tumor incidence.	No significant difference, but E2+PR conducive to ER+ PR+	NA	NA
