# Supplementary material for: Adverse outcome pathways for ionizing radiation and breast cancer involve direct and indirect DNA damage, oxidative stress, inflammation, genomic instability, and interaction with hormonal regulation of the breast
Source: Arch Toxicol. 2020 May 13;94(5):1511–49. doi: 10.1007/s00204-020-02752-z (PMC7261741; doi:10.1007/s00204-020-02752-z)
Supplement: Supplementary file 3 — Supplementary file3 (XLSX 33 kb) [file 204_2020_2752_MOESM3_ESM.xlsx]

## Sheet: Epi
Adverse outcome pathways for ionizing radiation and breast cancer involve direct and indirect DNA damage, oxidative stress, inflammation, genomic instability, and interaction with hormonal regulation of the breast
Jessica S. Helm, Ruthann A. Rudel,
Silent Spring Institute, Newton, Massachusetts, USA
Address correspondence to Ruthann Rudel, Silent Spring Institute, 320 Nevada Street, Suite 302, Newton, MA 02460, USA. Telephone: 617-332-4288. E‑mail: rudel@silentspring.org.
Reference	REF No	outcome	cohort	# cases exposed	# controls	#total	radiation type	dose range	effect	linearity	age at exposure effect	susceptible	estrogen effect on risk	hormone receptor status	parity effect	low dose exposure	other notes
Adams 2010	305	breast cancer	benign - thymic IR during infancy	96 breast cancer cases exposed		1576 (625 exposed)	x-ray	0.01-4+ Gy	1.1 ERR/Gy (95% CI: 0.61 to 1.86)	Linear is best fit, but downward curving at high doses	NA- all exposed as infants	NA	NA	NA	NA	includes low
Alkner 2015	306	contralateral breast cancer	Swedish cancer registry, secondary breast cancer1977-2007	234 breast cancer cases exposed	453 not exposed to radiotherapy		not specified, likely x-ray, beta	Est 1 Gy	Secondary breast cancers are significantly more likely to be ER- after radiotherapy (16% vs 8%).	NA	NA	NA	NA	Secondary breast cancers are significantly more likely to be ER- after radiotherapy (16% vs 8%).	NA	no
Andrieu 2006	307	breast cancer	BRCA carriers: EMBRACE, GENEPSO, GEO-HEBON, and IBCCS Collaborators’ Group	377 exposed out of 472 cases in whole cohort, 126 exposed breast cancers out of 154 in restricted cohort		1,601 female carriers, or 969 in restricted cohort (diagnosed or censored w/in 5 years of interview)	self reported chest x ray	Est <0.1 Gy	Significant for all carriers combined (weighted, recently diagnosed cohort) HR 1.75 (1.1-2.8).	Not analyzed, but HR is higher with higher number of x rays	Borderline significantly higher HR for exposure under 20 years of age. Non-significantly higher in whole cohort, significantly higher in restricted cohort.	NA. All subjects are susceptible	NA	NA	NA	y
Bauer 2005	308	breast cancer, total solid cancers, others	Semipalatinsk nuclear testing mortality 1960-1999	61 breast cancer cases, 889 solid tumors	4942 in comparison group		atomic - gamma ray internal and external, other	0.07- >0.75 Sv	Breast cancer ERR is 1.09 ERR/Gy (ns) or 1.28 (s) depending on whether the comparison (est 20 mSv) group is included. Solid cancer ERR is 0.81 or 1.77 (both significant). ERR is lower if un-exposed group exposed to 20 mSv is excluded.	Linear model with significant dose trends for solid cancers and breast cancer	For all solid cancers combined, risk increases significantly with age at exposure.	NA	NA	NA	NA	n	Estimated 20 mSv exposure in control group
Bernstein 2010	309	contralateral breast cancer	WECARE contralateral breast cancer + ATM	23/37 with deleterious mutations were exposed, out of 708 with contralateral breast cancer	1397 with unilateral breast cancer		x-ray and beta particles from high energy photons or brachytherapy	1.2 Gy	Women with a rare missense mutation who were also exposed to radiation were significantly more likely to have second breast cancer than non-carriers or unexposed mutants.	Linear model	Data suggests exposure before age 45 is higher risk for carriers of deleterious mutations, but only significant for hazard, not for ERR/Gy, and data is irregular (authors caution against overinterpretation)	Women with a rare missense mutation who were also exposed to radiation were significantly more likely to have second breast cancer than non-carriers or unexposed mutants.	NA	NA	NA	n
Bernstein 2013	310	contralateral breast cancer	WECARE contralateral breast cancer+ BRCA	56 exposed of 96 carriers in 603 cases of contralateral breast cancer	62 carriers in 1119 with unilateral breast cancer		x-ray and beta particles from high energy photons or brachytherapy	1.1 Gy (0.02-6.2 Gy)	IR significantly increased risk of contralateral breast cancer (RR=1.2, CI=1.0-1.6). No significant effect of radiation on risk in BRCA carriers.	NA	NA	No significant effect of BRCA on risk.	NA	NA	NA	n
Berrington de Gonzalez 2010	311	contralateral breast cancer	breast cancer therapy (SEER) 1973-2005	2076 exposed of 6941 contralateral breast cancer cases		182057	not specified, but likely x-ray	0.1-8 Gy, average 1 Gy	Radiation significantly increases risk of contralateral breast cancer (RR 1.09 CI 1.04-1.15).	NA	Significant trend of lower risk with increasing age at exposure over age ranges <40 to 60+.	NA	NA	NA	NA	NA
Bijwaard 2010	312	breast cancer	TB fluoroscopy (Mass) (same cohort as Boice)	217 breast cancer cases, number exposed not reported		4793 total TB subjects	x-ray	.00044-6.4 Gy, avg 0.9	0.47 ERR/Gy (1.47 RR/Gy) (no error given)	Reported to be linear, but data and stats not shown	Model predicts decreasing risk with increasing age at exposure.	NA	Affects number of sensitive cells in model	NA	NA	includes low	Modeling 2 stage carcinogenesis
Boice 1991	313	breast cancer	TB fluoroscopy (Mass)	147 exposed with breast cancer		2573 exposed	x-ray	< 4 Gy, mean 0.79 Gy, fractionated into 0.01 Gy	1.61 RR at 1 Gy, highest risk at 15-19 years of age.	Linear is best fit	Significant effect of decreasing risk with increasing age at exposure (lower 0-14, highest 15-19 and 20-24, lower 25-29, lowest 30+)	NA	NA	NA	NA	includes low
Boice 1995	314	breast cancer	occupational: radiologic technologist (American, 1926-1982)	528 workers with breast cancer presumed exposed	matched to 2640 controls without breast cancer		x-ray, other	for 182 cases with dosimetry (later), most <25 mSv	No effect of occupational or personal exposure on risk.	for 182 cases with dosimetry, no relationship	No effect of age at exposure.	No evidence of early onset (which might suggest susceptibility in some portion of the population).	NA	NA	NA	y	Worker study (poss. healthy worker effect)
Broeks 2007	315	contralateral breast cancer	Netherlands Cancer Institute	169 exposed breast cancer cases	79 unexposed breast cancer cases		x-ray, beta	Est 0.24-5.6 Gy	Women with one of four germline DNA repair gene mutations (including BRCA1) were significantly overrepresented in secondary breast cancers after radiotherapy compared to secondary breast cancer without radiotherapy (OR 2.18), suggesting they are more susceptible to breast cancer after radiotherapy.	NA	Non significant, but suggests mutation carriers might be more susceptible at younger age than non-carriers.	Women with one of four germline DNA repair gene mutations (including BRCA1) were significantly overrepresented in secondary breast cancers after radiotherapy compared to secondary breast cancer without radiotherapy (OR 2.18), suggesting they are more susceptible to breast cancer after radiotherapy.	NA	NA	NA	n
Brooks and Bernstein 2012	316	contralateral breast cancer	WECARE contralateral breast cancer	320 exposed of 708 contralateral breast cancer cases	1050 exposed of 1284 unilateral breast cancer		x-ray, beta from high energy photons and brachytherapy	1.2 Gy	Most DNA repair polymorphisms and haplotypes were not significantly associated with increased risk of secondary breast cancer after radiation, except for Rad50, which increased risk in response to doses >1 Gy. BRCA not studied (controlled for with no effect).	NA	NA	Most DNA repair polymorphisms and haplotypes were not significantly associated with increased risk of secondary breast cancer after radiation, except for Rad50, which increased risk in response to doses >1 Gy. BRCA not studied (controlled for with no effect).	NA	NA	NA	n
Brooks and Shore 2012	317	contralateral breast cancer	WECARE contralateral breast cancer	346 exposed out of 708 contralateral breast cancer cases	1133 exposed out of 1399 unilateral breast cancer cases		x-ray, beta from high energy photons and brachytherapy	1.2 Gy	Nulliparous women had significantly increased risk from radiation >1Gy (but not for all doses combined) RR 2.2. Parous had no increased risk at that dose. Also, nulliparous who got pregnant after IR had RR 6.0, although numbers were very small (8 cases).	NA	Nulliparous women exposed to >1 Gy before 45 y had non-significantly higher risk (RR 2.6 vs 1.7) than nulliparous women exposed after 45 y. No effect of menopausal status at first exposure.	NA	No effect of menopausal status at first exposure.	NA	Nulliparous had increased risk from radiation >1Gy (but not for all doses combined) with RR 2.2. Parous had no increased risk at that dose. Suggestion that parity after IR also increases risk, but numbers are small.	n
Buitenhuis 2013	318	breast cancer	occupational: mixed (Breast cancer, occupation and environment study with Western Australian Cancer Registry)	87 exposed out of 1199 breast cancer cases	112 exposed out of 1784		based on occupation	estimated low-high, all probably relatively low	OR 1.16, but non-significant. HER2+ cancer was more likely to occur in women exposed occupationally during pre-menopause (OR 2.57, CI 1.09-6.03).	No dose-response relationship (estimated, lower doses), but there was a non-significant increase in risk with duration of exposure	No effect of age at exposure, but all exposed as adults. Increased risk of HER2 positive tumors with exposure before 45.	NA	NA	Non-significant increase in HER2+, ER+ cancers. Significant HER2 in pre-menopausal.	NA	y	Case control, did not adjust for major risk factors (< 10% effect)
Cardis 2007	319	breast cancer, solid cancer	occupational: nuclear workers (15 country)	4770 solid cancers, under half with >5 mSV. 103 breast cancers, 13 with >5 mSv.			x-ray, gamma	most <0.01 Sv	ERR 0.87/Gy for solid cancer, significant. Breast ERR <0.	Significant trend with dose for all causes of death using a linear model with no significant departure from linearity.	No significant effect of age at exposure on all cancers excluding leukemia.	NA	NA	NA	NA	y	Internal vs external analysis
Castiglioni 2007	320	breast cancer	Hodgkin's or spontaneous breast cancer	66 exposed breast cancer	61 spontaneous breast cancer		x-ray	Est > 20 Gy	Tumors after IR exposure during puberty are more likely to be HER2+, while tumors following post-pubertal IR are more likely to be ER-, PR-, HER2-	NA	Exposure around puberty leads to different hormone expression profile.	NA	NA	Tumors after IR exposure during puberty are more likely to be HER2+, while tumors following post-pubertal IR are more likely to be ER-, PR-, HER2-	NA	NA	Controls (spontaneous breast cancer) are significantly older than exposed cases.
Cohen 2017	321	all cancers	congenital heart disease in Quebec (procedures excluding x-rays)	155 exposed to >1 procedure out of 602 cancers	24231 controls	25,000 congenital heart disease	x-ray	0.015->0.055 Gy\	Cases had more exposure than controls. >0.055 Sv was the lowest significant dose range (0.015-0.055 positive but not significant. Increased OR of 1.10 per 0.01 Sv.	Evidence supports linearity with no evidence of non-linearity.	NA	NA	NA	NA	NA	y	Controls were much younger than cases, but the methods address this by matching on the basis of age
DeBruin 2009	322	breast cancer	Hodgkin's Lymphoma cancer cohort in the Netherlands	120 exposed with breast cancer or DCIS	no unexposed breast cancers		x-ray	Est >20 Gy	For mantle field IR only (no pelvic IR), SIR is 8.2, CI 6.6-10.	NA	Significant trend of decreasing risk with increasing age at exposure. Risk is not significant with exposure over 41.	NA	Risk after IR increases with number of years of intact ovarian function.	NA		n
Dores 2010	323	breast cancer	Hodgkin's Lymphoma cancer in SEER, 1973-2000	166 breast cancers out of 2645 exposed			x-ray	Est >20 Gy	SIR is 6.13, CI 5.23–7.13. In irradiated HL survivors, relative risk of ER-/PR- cancer is significantly (66%) higher compared with ER+/PR+ cancer (almost the same number of each- usually ER+ outweigh ER-)	NA	NA	NA	NA	In irradiated HL survivors, relative risk of ER-/PR- cancer is significantly (66%) higher compared with ER+/PR+ cancer (almost the same number of each- usually ER+ outweigh ER-)	NA	n
Eidemuller 2015	324	breast cancer	benign - hemangioma treated before 18 months	877 exposed breast cancer cases		17200 exposed	x-ray and alpha (226Ra)	median 0.04 Gy, mean 0.18 Gy	0.48 ERR/Gy (95% CI 0.28 to 0.69)	Linear is best fit	NA- all infants at exposure	NA	NA	NA	NA	includes low	Includes alpha radiation
Friedman 2010	325	all cancers combined	childhood cancer (CCSS)	188 breast cancer cases, number exposed not reported		15359	not specified, likely x-ray and beta	not avail	IR is associated with relative risk of subsequent neoplasm RR = 2.7, 95% CI = 2.2 to 3.3.	NA	For all subsequent neoplasms, risk is significantly higher for exposure at age >15-21 compared with younger ages. Breast cancer risk is also associated with older (>15-21) ages, but significance is not reported.	NA	NA	NA	NA	n
Furukawa 2016	326	solid cancer	atomic bomb (LSS, DS02, 1958-1998)	17, 400 cancers		105444	atomic - mostly gamma	<0.005->1Gy	Using Bayesian semiparametric methods, separately fits <0.2 Gy with lower slope than >0.2 Gy. Lowest significant effect is at 0.1 Gy. No clear protective effect.	Linear model with no threshold is not rejected statistically, but Bayesian semiparametric fits data well	ERR model allows for variation in age at exposure, but not addressed further.	NA	NA	NA	NA	includes low
Grant 2017	327	solid cancer	atomic bomb (LSS, DS02R21, 1958-2009)	9,946 exposed to >0.005 Gy out of 22,538 solid cancers		105444	atomic - mostly gamma	<0.005->1Gy	Lowest range with significant response is 0-0.1 Gy range. ERR dose response in males is upwardly curving, with higher ERR at 0-0.1, plateau at 0.2-0.75 Gy then further increase. ERR dose response is linear in females. There was no evidence of curvature when the analysis was restricted to sex-specific cancers.	Uncertainties preclude conclusions. Female and sex-specific cancer dose response is consistent with linearity, male dose response and especially non-sex specific is upwardly curving/linear quadratic.	ERR of total solid cancer decreased significantly with increasing age at exposure.	NA	Sex-specific differences in total cancer dose-response.	NA	NA	includes low
Grant 2018	328	breast cancer	atomic bomb: Adult Health Study (AHS)	57 breast cancers, dose range or number exposed not reported	110	167	atomic - mostly gamma	0.5 Gy average dose	Radiation dose was significantly associated with breast cancer risk (ERR 0.61/Gy; CI: 0.00, 1.83). Circulating estrogen partially and NS mediates the effect of radiation in postmenopausal women.	NA	Slight but non-significant effect of decreasing risk with increasing age at exposure.	NA	Circulating estrogen partially and non-significantly mediates the effect of radiation in postmenopausal women	NA	Cases were non-significantly more likely to be nulliparous.	unknown, likely includes low
Guibout 2005	329	breast cancer	childhood cancer (England and France)	13 exposed with breast cancer		1814	x ray, beta	5 Gy, 0.1-80 Gy	0.13 ERR /Gy (nonsignificant)	Non-significant linear increase with dose. Dose rate effect (lower risk when more fractions used to deliver dose)	No effect of age at exposure.	NA	NA	NA	NA	n	in Henderson 2010
Henderson 2010	330	breast cancer	meta-analysis of childhood/young adult therapeutic radiation (mostly Hodgkin's)	422 exposed with breast cancer		14000	not specified, likely x-ray and beta	>20 Gy	Significant effect in all studies	Linear but no statistics- based on Inskip 2009.	Reports no difference between pre-puberty and adolescence.	NA	References Inskip 2009, DeBruin 2009, Kenney 2004, Travis 2003,	references a paper with no effect of Hodgkin's history on receptor status (Janov 2001)	NA	n
Horst 2014	331	breast cancer	Hodgkin's Lymphoma compared with spontaneous breast cancer	51 exposed with breast cancer	204		not specified, likely x-ray	Est >20 Gy	Breast cancer after IR and Hodgkin's is more likely to be HR-/HER2-.	NA	NA	NA	NA	Breast cancer after IR and Hodgkin's is more likely to be HR-/HER2-.	NA	n
Hunter 2013	332	breast cancer, solid cancers excluding lung, liver, bone	occupational: nuclear workers (Mayak Cohort 1948-2004)	941 exposed to >0.2 Sv out of 1447 solid cancer cases, 53 breast cancers exposed to >0.2 Sv out of 107		2233 women exposed	gamma, alpha	mean 0.5 Gy	Solid cancer rates for sites excluding major plutonium deposition. Overall risk is slightly but non-significantly elevated ERR 0.07/Sv CI 0.01-0.15, but disappears when adjusted for plutonium deposition. ERR is 0.21/Gy (CI -0.08-0.69) for breast cancer, non-significant.	Linear model, non-significant increase with dose	Effect of age at exposure on breast cancer is not reported. No clear effect or trend of age first employed on risk for total solid cancers (other than lung, liver, bone).	NA	NA	NA	NA	includes low	Adjusting for plutonium exposure to identify contribution of gamma- but the two are presumably correlated.
Ibrahim 2012	333	breast cancer	meta analysis of Hodgkin's Lymphoma	957 breast cancers, number exposed not reported		24505	not specified, likely x-ray	Est >20 Gy	Relative risk after IR is RR 4.7 CI 3.28-6.75.	NA	Younger age at diagnosis (and therefore radiation therapy) is associated with significantly higher risk in several statistical tests.	NA	References DeBruin 2009 for lower risk with gonadal radiation.	NA	NA	n
Inskip 2009	334	breast cancer	childhood cancer (CCSS)	107 exposed out of 120 with breast cancer	328 exposed/464		not specified, likely x-ray and beta	0.1-60 Gy	Risk is elevated from the lowest dose (>0-0.13 Gy). 0.34 EOR per Gy	Linear model with significant dose-response trend	No significant difference between exposure in pre-puberty and adolescence.	NA	>5 Gy dose to the ovaries reduces breast cancer risk/Gy	NA	NA	n
John 2013	335	breast cancer	BRCA carriers: US, Canada, New Zealand BCFR, OCGN, kConFab	70 exposed of 271 BRCA carriers with breast cancer	77/456 BRCA carriers without breast cancer exposed		self reported x ray		Breast cancer is non-significantly elevated after IR: BRCA1 1.31 (0.75-2.3), BRCA2 1.13 (0.59-2.18). No significant dose response, no effect of age at exposure.	NA	No significant effect of age. RR <1 for BRCA 1 exposure before 20, >1 for BRCA2 exposure before 20.	NA	NA	NA	NA	y
Kaiser 2012	336	breast cancer	atomic bomb (LSS, DS02, 1958-1998) (same as Preston 2007 but with breast dose instead of colon dose)				atomic - mostly gamma		Comparison of empirical and mechanistic models. The best empirical model is linear.	Best empirical model is linear	Empirical model rejects age at exposure effect as not statistically significant, but mechanistic models predict excess risk at earlier age of exposure.	NA	NA	NA	NA	NA
Kojo 2005	337	breast cancer	occupational: flight attendants (Finnish)	27 breast cancer cases, dose unknown	103 non breast cancer		cosmic radiation	0-0.137 Sv	No effect of cumulative dose on odds ratio	Linear model, but no effect.	NA	NA	No significant effect	NA	No significant effect	y	Self-reported exposure data, occupational study so possible healthy worker effect, most participants under 55
Land 1993	338	breast cancer	atomic bomb (LSS, DS86, 1950-1985)	27 exposed early onset breast cancers			atomic - mostly gamma	Est <0.005->1Gy	In women exposed before 20, relative risk is much higher (14.6 vs 3.0) at <35 years of age compared with older attained ages, suggesting an early onset effect.	NA	NA	Data suggests susceptible subpopulation exposed to higher doses at young ages develops cancer earlier.	NA	NA	NA	includes low
Land 1994	339	breast cancer	atomic bomb (LSS, DS86, 1950-1985)	139 exposed breast cancer cases out of 196 breast cancer cases	402 exposed out of 566 without breast cancer		atomic - mostly gamma	Est <0.005->1Gy	Early age at first pregnancy and increased number of children reduces risk from radiation. Effect is multiplicative, not additive.	NA	Model assumes effect of age at exposure.	NA	Age of menarche and menopause (proxies for total estrogen exposure) were not related to risk of breast cancer from radiation	NA	Early pregnancy reduces risk from radiation even after radiation exposure. Multiple births, lengthy lactation history is also protective.	includes low
Land 2003	340	breast cancer	atomic bomb (LSS, DS86, 1950-1990)	776 breast cancers, number exposed not reported			atomic - mostly gamma	<0.005->1Gy	ERR 1.83/Sv assuming 12 yr. latency. Confidence limits become very large when data is restricted to <0.2 Sv, but otherwise quite consistent with dose	Consistent with linear model at various dose ranges, with no evidence of non-linearity.	Difficult to distinguish between age at exposure and attained age, but concludes that age of exposure is important and accounts for most of the deviance in the risk model. A large early onset effect could explain much of the effect of attained age on risk.	Large early onset effect suggests susceptible subpopulation.	NA	NA	NA	includes low
Lecarpentier 2011	341	breast cancer	BRCA carriers: GENEPSO 2000-2010	365 breast cancer cases exposed our of 375	10 cases not exposed	1,337 female carriers	self reported chest x ray	Est <0.1 Gy	All carriers combined HR 4.29 (2.09-8.81)	NA	Exposed over 20 years of age is higher risk than exposed under 20, but the difference was not examined statistically.	NA. All subjects are susceptible	NA	NA	NA	y
Little 2009	342	breast cancer, solid cancer, other cancers	atomic bomb (LSS, DS02, mortality 1950-2000, incidence 1958-1998)	527 breast cancer cases exposed to >0.005 Gy out of 1073 breast cancer cases total, 17,488 solid cancer incidence, 10,127 solid cancer mortality			atomic - mostly gamma	<0.005->2 Gy	Relative risk adjustments by age of exposure varies significantly by cancer type. Breast cancer adjustment for age of exposure is not significant (p=0.09), and becomes negligible with adjustment for attained age (p=0.83).	NA	Breast cancer adjustment for age of exposure is not significant (p=0.09), and becomes negligible with adjustment for attained age (p=0.83).	NA	NA	NA	NA	includes low
Little 2014	343	breast cancer	retinoblastoma	16 exposed (of 31 breast cancer cases)	77		x-ray, gamma, beta	0.01-0.5+ Gy, mean 0.4 Gy	No significant effect of radiation dose on breast cancer incidence in retinoblastoma survivors. Significant increase in breast cancer for doses >0.01 Gy for non-heritable RB, and a non-significant decrease for heritable RB.	NA	NA - ages <1-15	While retinoblastoma patients have much higher rates of breast cancer, there was no increase in breast cancer with radiation for patients with heritable retinoblastoma (mutations in RB1 gene)	NA	NA	NA	includes low	Very small numbers
Little 2017	344	breast cancer incidence and mortality	atomic bomb (LSS, DS02, 1958-1998 incidence or 1950-2003 mortality) (same as Preston 2007, Ozasa 2012)	847 female, 7 male incidence, 324 female, 6 male mortality			atomic - mostly gamma	mean 0.14 Sv	Both sexes have significant increases in adjusted ERR. Female ERR 1.86/Sv incidence and mortality, male ERR 27.68/Sv incidence and 9.48/Sv mortality. Age at exposure effect modifiers are similar between sexes (!), but time since exposure is different- relative risk of mortality decreases with time in men, but increases in women.	Linear model with significant dose response.	Model includes a significant negative adjustment modifier for every 10 years of additional age at exposure. Age at exposure effect is similar between men and women.	NA	Elevated excess relative risk in men vs women is due to decreased baseline risk in men.	NA	NA	includes low
Liu 2016	345	breast cancer	occupational: flight attendants (meta-analysis)	821 breast cancers, no analysis of exposure			cosmic radiation	NA	Identified 10 studies with 821 cases. Flight attendants have a significant increase in breast cancer risk - SIR 1.40 (CI 1.30-1.50). No analysis of radiation dose.	NA	NA	NA	NA	NA	NA	y	No analysis of exposure, dose, but flight attendants would be exposed to more high LET space radiation
Ma 2008	346	breast cancer	diagnostic x ray and mammogram in women diagnosed with breast cancer before 50 in LA county.	1742 breast cancer cases, various exposures	441		x-ray	NA	Higher risk with number of chest x rays, trend but not significant for mammography	NA	Non-significant higher risk of breast cancer before age 10	Non-significant greater risk from exposure among those with a family history of ovarian or breast cancer.	NA	NA	Non-significant greater risk among nulliparous.	y
Mathews 2013	347	cancer (solid cancers, blood cancers, breast cancer, etc.)	pediatric CT, Australian Medicare	3150 exposed cancers (1405 when restricted to 10 year lag), 2507 solid cancers (unknown how many exposed)		680,000 exposed	x-ray	0.006 Gy average	Significant increase in risk of all cancer and solid cancer with 1 yr. lag after CT, but no effect on breast cancer. For a 10 year lag, all cancers combined and brain cancers have significant excess risk, while leukemia risk is not significant.	Because low doses, argues against a threshold.	Higher risk at years of ageunger age of exposure (<5 years of age) for brain and all cancers combined, but NS/trend only once brain is excluded. Leukemia has increased risk in older kids.	NA	NA	NA	NA	y	Maximum age of participant in follow-up is 41, so only childhood/early onset cancers here. Majority of CT scans were to brain. Concern about confounding addressed by adding in 1-10 year lag time. Average time since first scan was 17 yrs.
Meulepas 2019	348	cancer (all cancer, blood cancers, breast cancer, etc.)	pediatric CT, Netherlands	454 exposed total cancers, 38 exposed breast cancers			x-ray	0.01 Gy mean bone marrow dose, 0.039 Gy mean brain dose	With a 5 year lag, significant increase in risk of all cancer and in many individual cancers after CT (solid cancer not analyzed), but no significant effect of CT on breast cancer (cohort is very young).	Brain cancer is shows significant dose dependence using linear models, with no significant departure from linearity. Leukemia is not particularly dose dependent at these doses. Other sites not analyzed.	No significant effect of age at exposure.	NA	NA	NA	NA	y	Most of cohort is under 40, so only childhood/early onset cancers. Majority of scans were of the brain. To address confounding with preexisting cancers, excluded follow-up of less than 2-5 years for leukemia and brain cancer respectively.
Miller 1989	349	breast cancer	TB fluoroscopy	168 exposed breast cancer mortality		31710	x-ray	>0.1 Gy (less was considered zero)	Exposure to >0.1 Gy significantly increased risk (relative risk 1.36, CI 1.11-1.67). Risk is greatest for exposure at 10-14 years of age and decreases thereafter.	Data is most consistent with linear dose-response	Risk decreases with increasing age at exposure: maximum relative risk at 10-14 years of age, less at 15-24, less at 25-34, less at 34+. However, CI's overlap between age ranges and trend is not examined statistically, so statistical relevance is uncertain.	NA	NA	NA	NA	moderate
Millikan 2005	350	breast cancer	diagnostic IR in CBCD (Carolina breast cancer study)	158 exposed/1985 breast cancer cases	125 exposed/1799 controls		x-ray	approx. 0.01 Gy	Exposure to diagnostic radiation (number of mammograms) significantly increased risk of breast cancer in women with >1 DNA repair polymorphism. In women with >1 polymorphism, there was non-significant increase in risk with number of chest x-rays and a significant increase in risk with number of mammograms.	NA	NA	Women with 2-4 polymorphisms in DNA repair genes (including BRCA) had increased risk of breast cancer.	NA	NA	NA	y	Self-reported exposure data
Moskowitz 2014	351	breast cancer	childhood cancer (CCSS)	194 of 203 breast cancer cases exposed to >10 Gy	881 of 1027 without breast cancer exposed to >10 Gy	1230 total (1075 with >10 Gy)	not specified, likely x-ray and beta	2-61 Gy	Therapeutic radiation significantly increases risk of subsequent breast cancer. Overall SIR 21.9; 95% CI, 19.1 to 25.2. Radiation to the ovaries decreases risk.	NA	No significant difference between risk at different age of diagnosis (and exposure) for this cohort, but all are exposed under 20. Risk is slightly elevated for exposures around 10-14 years of age.	NA	Radiation to the ovaries significantly decreased risk of subsequent breast cancer	NA	NA	n
Muirhead 2009	352	all cancer mortality	occupational: nuclear workers (NRRW in UK)	11,165 cancers, 7684 deaths, unknown # exposed		174541	mostly x-ray, gamma but also beta, neutron	mean 0.025 Sv, but many <0.01 Sv	Strong healthy worker effect. Marginally significant effect of dose on cancer mortality ERR 0.279/Sv, CI 0.02-0.56, and significant effect on cancer incidence ERR 0.281/Sv, CI 0.06-0.53. Both effects are significant when leukemia, lung, and pleural cancers are excluded. No significant effect on breast cancer with 151 cases and 56 deaths	Using a linear model, there is a significant trend with dose for cancer incidence.	NA	NA	NA	NA	NA	y	Occupational, strong healthy worker effect
Neta 2012	353	contralateral breast cancer	breast cancer therapy (SEER) 1973-2007	2397 exposed of 6924 cases		205316	x-ray	0.1-8 Gy, average 1 Gy	Risk of contralateral breast cancer is elevated after radiotherapy - RR 1.11 (1.05 to 1.16). Risk of both ER+ and ER- cancers are elevated, but risk of ER- is slightly but not significantly higher. For treatment before age 34, non-significant effect on ER- but not ER+.	NA	Overall age of exposure effect not addressed, but data is suggestive of effect of age of exposure on ER- status.	NA	NA	NA	NA	n	not adjusted for chemotherapy or hormonal therapies
Ostraumova 2008	354	female breast cancer	Techa River cohort (liquid nuclear waste, 1950s)	109 breast cancer cases, approx. 70% exposed			mostly gamma ray internal and external -protracted low dose	mean 0.04 Gy, max <0.47 Gy	Dose dependent increase in breast cancer with exposure, 4.99 ERR/Gy (CI 0.8-12.76).	Significant linear dose response, no significant evidence of non-linearity.	No significant relationship with age at exposure (low power), but <10 years appeared to be higher risk	NA	NA	NA	NA	y
Ozasa 2012	355	breast cancer, solid cancer, other cancers	atomic bomb (LSS, DSO2, 1950-2003) same data as Little 2017 mortality	324 deaths of females from breast cancer, number exposed not reported			atomic - mostly gamma	<0.005->2Gy	Radiation increases risk of mortality from solid cancer 0.47/Gy, female breast cancer ERR 1.5/Gy, male breast cancer 9.1/Gy.	For all solid cancer, linear model is best fit, with no threshold. The smallest range with significant effect is 0-0.2 Gy. Some upward curvature in the dose response, but the lowest doses do not have shallower slopes.	Risk decreases significantly for increasing age at exposure for breast and for all solid cancers.	NA	NA	NA	NA	includes low
Pearce 2012	356	leukemia and brain tumors	pediatric CT, National Health Service, UK	74 exposed leukemia, 135 brain cancer cases respectively		176000	x-ray	0.0001-0.045 Gy	CT in children (average dose < 0.1 Gy) significantly and dose dependently increases risk of leukemia and brain cancer. For brain cancer, ERR 23/Gy, CI 10-49.	Linear model is best fit.	For leukemia, no effect of age. For brain cancer, risk increases with age up to 22 (oldest exposed) with a significant trend.	NA	NA	NA	NA	y	Maximum age of participant is 45, and most cases are under 35, so only childhood/early onset cancers. Majority of scans were of the brain. To address confounding with preexisting cancers, excluded follow-up of less than 2-5 years for leukemia and brain cancer respectively. Results were stronger when restricted to 10 years.
Pijpe 2012	357	breast cancer	BRCA1/2 carriers: GENEPSO,EMBRACE,HEBON 2006-09.	1993 breast cancers cases, 1,122 in restricted cohort to avoid survival bias. Cases have various radiation exposures		1,122 in restricted cohort to avoid survival bias, 1993 female carriers in larger cohort	self reported x ray, fluoroscopy, mammography	mean 0.014 Gy (0.0005-0.6130 Gy)	Exposure before age 30 is associated with significant increase in HR over unexposed (1.9, CI 1.2-3.0). NS positive overall HR 1.38 (0.87-2.2). Fluoroscopy HR is significant, radiography and mammography HR are not.	Data is consistent with linearity or downward curvature. Not consistent with a threshold.	Significant effect for exposure before 30, but not for exposure between 30-39 years of age. CI's overlap for examined age ranges, no statistical examination of trend with age.	NA. Increased hazard ratio/risk with radiation for carriers, but no control/non-carriers to compare against.	NA	NA	NA	y	No non-carriers to compare with.
Preston 2002	358	breast cancer	pooled thymic, LSS (atom bomb), hemangioma, other	903 exposed out of 1502 breast cancer cases		77,527 (35,000 exposed)	mostly gamma, x rays	0.02-50 Gy	Pooled data suggests excess breast cancer risk of 0.97 ERR/Gy.	Linear dose-dependence with downward curvature at high doses, and lower risk for low dose-rate protracted exposures.	Excess risk depends on age of exposure, attained age, and cohort, but effect of age of exposure varies between cohort.	NA	NA	NA	NA	includes low
Preston 2007	359	solid cancers including breast	atomic bomb (LSS, DSO2, 1958-1998)	527 breast cancer cases exposed to >0.005 Gy out of 1073 breast cancer cases total			atomic - mostly gamma	<0.005-4Gy, mostly under .2 Gy	Radiation increases risk of breast cancer, ERR 0.87/Gy (0.55-1.3).	Linear model with significant dose response, including in the <2 Gy range (significant dose response even if restricted to exposure below 0.15 Gy)	Effect of age at exposure on ERR cannot be distinguished from effect of attained age. Risk increases with age most for 10 years of age, less so for 30 years of age, less for 60.	Appearance of early onset effect (a possible indicator of susceptibility) depends on assumptions of baseline rate.	NA	NA	NA	includes low
Preston 2008	360	solid cancer	atomic bomb (LSS, DSO2, 1958-1999)	371 solid cancers exposed out of 743			atomic - mostly gamma	<0.005->1Gy, mostly under .5 Gy	For total solid cancers, ERR for exposure in utero is 1.00/Sv (CI 0.2-2.3) and for exposure in early childhood is 1.7/Gy (CI 1.1-2.5). There is no significant difference in age of exposure.	Significant linear dose-response.	Results suggest that exposure in utero is associated with lower risk, but differences are not significant.	NA	NA	NA	NA	includes low
Preston 2016	361	breast cancer	occupational: radiologic technologist	1922 breast cancers, # cases exposed not reported		66915	not specified, but likely x-ray	0.0003-0.085 Gy	Significant ERR of 0.16 (CI 0.03-0.39) with a linear dose-response for workers born before 1930 with mean dose 0.17 Gy (small numbers), no effect on those born later with mean dose < 0.1 Gy (large numbers).	Linear dose-response for early birth cohort that includes doses > 0.1 Gy, not later births with lower doses.	NA	NA	NA	NA	NA	y	Does not account for personal exposures
Pukkala 2006	362	breast cancer	Chernobyl ecologic epi	34 breast cancer cases exposed to more than 0.04 Gy in Belarus, 22 in Ukraine			atomic - gamma ray internal and external	<0.005->0.04Gy	Significant RR at >0.04 Gy cumulative exposure (no visible change below that)	NA. No significant excess risk response below 0.04 Gy	Slight non-significantly higher risk in women exposed below 45 compared with all women.	NA	NA	NA	NA	includes low	Ecologic analysis.
Pukkala 2012	363	breast cancer	occupational: flight attendants (Nordic: Finland, Iceland, Norway and Sweden)	263 breast cancer cases, 152 used for exposure analysis			cosmic radiation	most under 0.035 mSv	Significant elevation (1.50 SIR) of breast cancer in flight attendants, but no effect of exposure to estimated radiation dose in women adjusted for parity. Slightly higher risk with >20 years employment. No analysis of total solid cancer.	NA. No dose-dependence.	NA	NA	NA	NA	NA	y	Most of the cohort is under 35 with employment of <10 years. Lag time of zero or 10 years
Rafnsson 2001	364	breast cancer	occupational: flight attendants (Iceland)	26 cases			cosmic radiation		SIR 1.5 (1.0-2.1) overall, greatest and significant for 2-8 years employment, not significant for 10 or more years employment. Effect increases with 20 years vs no lag time, and is higher among those hired after 1971- when higher range planes were launched.	NA. No dose dependence in terms of years of employment.	Higher risk in group starting in 1971 (exposed younger to higher radiation).	NA	NA	NA	No difference in parity.	y
Rajaraman 2016	365	breast cancer, brain cancer, other cancers	occupational: fluoroscopists	324 breast cancers exposed/1286 breast cancers		13,900 exposed women	x-ray	assumed <100 mSv but not estimated	Fluoroscopists have elevated breast cancer incidence, hazard ratio 1.16 (CI 1.02-1.32), but not mortality.	NA	NA	NA	NA	NA	NA	y	Adjusts for many factors including smoking and drinking
Reulen 2008	366	breast cancer	childhood cancer (BCCSS, British childhood cancer)	63 exposed of 81 breast cancers		8102	not specified, likely x-ray and beta	not avail	Excess risk of breast cancer with use of radiation (relative risk 1.8 CI 1.0-3.3).	NA	No significant age dependence.	NA	NA	NA	NA	y
Reynolds 2002	367	breast cancer (including in situ)	occupational: flight attendants (US, California, not PanAm)	60 invasive and 12 in situ breast cancers, varying proxies for exposure			cosmic radiation	estimated < 0.12 Gy	Elevated risk among flight attendants, SIR 1.42 (CI 1.09-1.83). Risk is higher for attendants flying international flights, longer service (>15 years), and for younger age at start.	NA. Risk increases with years, dose (international flights)	Slight but non-significantly increased risk for starting work at <25 years of age.	NA	NA	NA	NA	y
Ron 2005	368	male breast cancer	atomic bomb (LSS, DS02, 1958-98)	9 exposed male breast cancer cases, 7 with dose information.			atomic - mostly gamma	<0.005->1Gy	ERR for male breast cancer after radiation is significant at 8/Sv, CI 0.8-48.	Significant dose dependence, linear model	NA	NA	Risk is elevated in exposed vs unexposed males.	NA	NA	includes low
Ronckers 2008	369	breast cancer	benign - scoliosis	64 exposed out of 78 breast cancer cases		3010	x-ray	0.12 Gy mean, in fractionated doses of 0.01 Gy	Borderline non-significant increased risk of 2.86 ERR/Gy (95% CI -0.07 to 8.62), and significant 2x increased risk for women with exposure to >0.2 Gy compared with <0.1 Gy. Significantly higher ERR/Gy observed for women with a relative with breast cancer.	Linear model with borderline significant effect. No deviation from linearity at higher doses.	Non-significant effect of age at diagnosis (treatment) or age of menarche.	Risk increases with number of relatives with breast cancer.	Risk was not related to age at menarche, use of contraceptives, or hormone replacement therapy.	NA	Risk was highest in nulliparous and decreased with number of births.	includes low
Sasaki 2014	370	breast cancer, solid cancer, others	atomic bomb (LSS, DS02 1958-1998 and 1950-2000)	not reported		86,611-111,952	atomic - mostly gamma	<0.005 - >2 Sv	In Hiroshima, breast ERR increased proportionate to dose. This analysis suggests a small threshold at 0.1 Sv. Some supralinear response at low doses in solid cancers in women in Nagasaki, but this is not broken out for breast cancer.	In Hiroshima, breast ERR increased proportionate to dose. This analysis suggests a small threshold at 0.1 Sv. Some supralinear response at low doses in solid cancers in women in Nagasaki, but this is not broken out for breast cancer.	Generally younger age of exposure is associated with higher risk for solid and liquid cancers, except for elevated risk at low doses in the 20-30 age at time of bomb group. Suggestion that this could be due to underestimation of dose in women. Differences are not analyzed statistically.	NA	Women have higher excess risk from radiation then men.	NA	NA	includes low	Subjects exposed to <0.005 Gy combined with not in city subjects as controls.
Schubauer-Berigan 2015	371	breast cancer (including in situ)	occupational: flight attendants (US, Pan AM)	245 breast cancer cases exposed to > 0.002 Gy out of 343			cosmic radiation	Median dose 0.075 Gy, 90% between 1 and 34 Gy.	Attendants had significant excess breast cancer, but no significant effect of dose or work duration.	NA. No significant dose-dependence	NA	NA	NA	NA	Age at first birth and parity may explain elevated breast cancers (rather than interacting with radiation). Only the multiparous subjects showed a positive dose dependence.	y	Self-reported exposure (work) data.
Shaham 2006	372	breast cancer	occupational: mixed (Israel)	20 breast cancer cases exposed to ionizing radiation out of 326 cases	413		not specified	NA	The exposure group ionizing radiation had significantly elevated odds of breast cancer OR 5.3, CI 2.4-14.1.	NA	NA	NA	NA	NA	Increased number of full term births is protective against breast cancer.	unknown, likely includes low
Shore 2017	373	solid cancer	meta-analysis, low dose rate studies	32,000 cancer incidences, 30,000 cancer mortalities, various exposures		900,000 people	varied, mostly low LET	mean 0.006–0.134 Gy, except for Mayak 0.354.	9/11 studies with >200 cancer deaths had increased risk. Compared to LSS linear extrapolation gives DREF of between 1 and 2. No hormesis or threshold visible.	Consistent with linear no threshold model.	NA	NA	NA	NA	NA	y	Meta-analysis
Shuryak 2010	374	breast cancer, solid cancer, other cancers	atomic bomb (LSS, DS02, mortality 1950-2000, incidence 1958-1998)	17,488 solid cancer incidence, 10,127 solid cancer mortality			atomic - mostly gamma	<0.005->2 Gy	A biologically based model reflecting initiation and promotion fit to ERR for breast cancer with age at exposure suggests that initiation predominates over promotion. Describes excess risk as decreasing monotonically for breast cancer with increasing age at exposure.	NA	Model suggests that for breast, radiation mainly has an initiation effect at young age at exposure rather than a promotion effect in later years.	NA	NA	NA	NA	includes low
Sigurdson 2007	375	breast cancer	occupational: radiologic technologist, US	859 breast cancers, 194 exposed to >0.05 Gy occupationally, 173 exposed to > 0.05 Gy via personal diagnostic radiation.	1083		not specified, likely x-ray, beta	most < 0.2 Gy	Overall association was positive but not significant for cumulative occupational and for personal exposure to radiation. Weak suggestion that IL1, DR4 polymorphisms modify association between radiation and breast cancer risk. Some inconsistencies suggest caution.	Model assumes linearity	NA	Heterogeneity in the dose response of two polymorphisms suggests possible modification of radiation effect, but inconsistencies suggest caution.	NA	NA	NA	y
Sigurdson 2009	376	breast cancer	occupational: radiologic technologist, US	859 breast cancers, 172 exposed occupationally to >0.05 Gy, 173 exposed to <0.05 Gy via personal diagnostic radiation	1083		not specified, likely x-ray, beta	most < 0.2 Gy	Occupational but not personal radiation exposure was significantly associated with breast cancer. Suggests that variants in estrogen biosynthesis and metabolizing genes modify association between radiation and breast cancer risk.	Model assumes linearity	NA	Polymorphisms in estrogen metabolism genes CYP1B1 (Cytochrome P450) modify the dose response to radiation.	Polymorphisms in estrogen metabolism genes CYP1B1 (Cytochrome P450) modify the dose response to radiation.	NA	NA	y
Sokolnikov 2015	377	breast cancer, solid cancer mortality excluding lung, liver, bone	occupational: nuclear workers (Mayak Cohort 1948-2008)	1825 solid cancer deaths (excluding lung, liver, bone), 1579 exposed to >0.01 Gy via external exposure. 107 breast cancer deaths in cohort.			gamma, alpha	mean 0.317 Gy	Significant ERR 0.16/Gy (CI 0.07-0.26) for solid cancer excluding plutonium-exposed tissue. No significant ERR for breast cancer 0.16/Gy (CI -0.09-0.57).	Significant linear effect for solid cancers, no evidence of non-linearity.	No significant variation in risk by age at exposure.	NA	NA	NA	NA	includes low
Stovall 2008	378	contralateral breast cancer	WECARE contralateral breast cancer	304 exposed breast cancers out of 606 bilateral cases	962 exposed out of 1200 unilateral cancers		x-ray, beta from high energy photons and brachytherapy	0.1-8 Gy, average 1 Gy	For <40 attained age and 5+ years latency, excess risk of 1 ERR/Gy, but no excess risk at ages older than 40.	NA	NA	NA	NA	NA	NA	n
Sun 2016	379	all solid cancers combined	occupational: radiologic technologists (CMXW 1950-1995)	795 exposed cases of 1693 solid cancers		52943	x-ray	0.25 Gy Est mean badge dose, colon/solid organ dose 0.086 Gy	Solid cancer ERR 0.86/Gy (CI 0.48-1.45), in women ERR 0.93 (CI 0.35-1.84).	Linear model, significant dose-response	No effect of age (but exposures are all at greater than 25 years of age).	NA	NA	NA	NA	y
Travis 2003	380	breast cancer	Hodgkin's survivors, US	70 exposed of 105 breast cancer cases	190 exposed out of 206 controls		not specified but likely x-ray	mean 21-25 Gy, range <0.1-56 Gy	Significant increase in risk with doses >4 Gy, significant trend for dose-response. <3.9 Gy is the reference dose. Radiation to the ovaries >5 Gy decreases risk. Alkylating chemotherapy alone decreases risk dose-dependently.	Linear model, no evidence of non-linearity	No significant difference, but highest risk at youngest age.	NA	Risk is lower in women with >5 Gy dose to the ovaries	NA	No effect	n	Reference dose is <3.9 Gy
VoPham 2017	381	breast cancer	nurses study (highest vs lowest)	811 cases in highest quintile of exposure		112639	radon- alpha particles	<0.017 Gy cumulative (<0.00042 Sv annually, over 40 yrs.) to the breast	No significant effect on risk overall, but no overall relationship HR 1.06, 95% CI: 0.94, 1.21, p for trend = 0.30. Non-significant elevation of ER- cancers in adjusted model (significant in unadjusted models).	NA	NA	NA	NA	Suggestive of increased risk of ER negative with exposure but not significant	No effect	y	Includes alpha radiation
Wang 2002	382	breast cancer, multiple cancers	occupational: radiologic technologist (CMXW 1950-1995)	46 breast cancers, dose ranges not reported		5300 women of 27011 exposed	x-ray	mean .082-.551 Gy	Breast cancer incidence is significantly higher in this group, RR 1.34. No analysis of dose response.	NA	No clear effect of age, but exposure is all in adulthood.	NA	NA	NA	NA	y
Wang 2015	383	breast cancer	occupational: radiologic technologist, 1950-2011 Jiangsu China	16 exposed breast cancer cases out of 34 breast cancers		102	x-ray	estimated <0.016 to >0.1 Gy range	Significant increase in OR 2.90 CI 1.19-7.04 for breast cancer after radiation exposure. No significant difference in risk with higher dose.	NA	NA	NA	NA	NA	NA	y
Weiderpass 1999	384	breast cancer	occupational: mixed (Finland)	23638 breast cancers, unknown number exposed.		892000	based on occupation	estimated low-high, all probably relatively low	Significantly elevated SIR for low (below median) and med/high exposures, SIR 1.2-1.4 with a significant trend.	NA, but significant dose response trend	NA	NA	NA	NA	NA	y
